# Supplementary material for: Fecal Microbiomes Distinguish Patients With Autoimmune Hepatitis From Healthy Individuals
Source: Front Cell Infect Microbiol. 2020 Aug 3;10:342. doi: 10.3389/fcimb.2020.00342 (PMC7416601; doi:10.3389/fcimb.2020.00342)
Supplement: Supplementary file 3 [file Data_Sheet_2.zip]

Archive with 7 entries (7 files):
- table 10.xls
- table 11.xls
- table 5.xls
- table 6.xls
- table 7.xls
- table 8.xls
- table 9.xls
