# Supplementary material for: Fecal Microbiomes Distinguish Patients With Autoimmune Hepatitis From Healthy Individuals
Source: Front Cell Infect Microbiol. 2020 Aug 3;10:342. doi: 10.3389/fcimb.2020.00342 (PMC7416601; doi:10.3389/fcimb.2020.00342)
Supplement: Supplementary file 3 [file Data_Sheet_2.zip › table 10.xls]

Biomaker_names	Logarithm value	Groups	LDA_value	P_value
d__Bacteria.p__Firmicutes.c__Negativicutes.o__Selenomonadales.f__Acidaminococcaceae	4.44944774016	HC	4.00684796159	0.0154118512885
d__Bacteria.p__Tenericutes.c__Mollicutes.o__RF9.f__norank	3.47894738595	HC	3.08981833075	0.00682131499562
d__Bacteria.p__Firmicutes.c__Clostridia.o__Clostridiales.f__Lachnospiraceae.g__Blautia	4.42842991592	HC	3.78688280815	0.0195458961221
d__Bacteria.p__Proteobacteria.c__Gammaproteobacteria.o__Enterobacteriales	4.89522806903	AIH	4.45482670221	0.000643090909476
d__Bacteria.p__Firmicutes.c__Bacilli.o__Bacillales	2.33358342124	AIH	3.8416940943	0.00350073747316
d__Bacteria.p__Firmicutes.c__Clostridia.o__Clostridiales.f__Lachnospiraceae.g__Johnsonella	0.9881007767			-
d__Bacteria.p__Synergistetes.c__Synergistia	2.54012082983			-
d__Bacteria.p__Bacteroidetes	5.6611251928			-
d__Bacteria.p__Firmicutes.c__Erysipelotrichia.o__Erysipelotrichales.f__Erysipelotrichaceae.g__Turicibacter	2.11789804793			-
d__Bacteria.p__Bacteroidetes.c__Bacteroidia.o__Bacteroidales.f__Rikenellaceae.g__RC9_gut_group	1.9573613342			-
d__Bacteria.p__Bacteroidetes.c__Bacteroidia.o__Bacteroidales.f__Bacteroidaceae	5.38754344743			-
d__Bacteria.p__Actinobacteria.c__Actinobacteria.o__Actinomycetales.f__Actinomycetaceae	1.61670436271			-
d__Bacteria.p__Firmicutes.c__Clostridia.o__Clostridiales.f__Lachnospiraceae.g__Coprococcus	4.08066840522			-
d__Bacteria.p__Firmicutes.c__Clostridia.o__Clostridiales.f__Ruminococcaceae.g__Flavonifractor	3.55275086862	HC	3.16605709272	0.00138706788794
d__Bacteria.p__Proteobacteria.c__Alphaproteobacteria.o__Rhodospirillales.f__Rhodospirillaceae	3.5747152067			-
d__Bacteria.p__Proteobacteria.c__Epsilonproteobacteria.o__Campylobacterales	2.040538195			-
d__Bacteria.p__Bacteroidetes.c__vadinHA17	0.670198261766			-
d__Bacteria.p__Proteobacteria.c__Deltaproteobacteria	3.78696062207	HC	3.21471680235	5.65124733029e-05
d__Bacteria.p__Firmicutes.c__Erysipelotrichia	4.0964371542	HC	3.70046856798	1.62751992538e-05
d__Bacteria.p__Verrucomicrobia.c__Verrucomicrobiae	4.21514291297	AIH	3.77656408631	0.000154186650205
d__Bacteria.p__Proteobacteria.c__Alphaproteobacteria.o__Caulobacterales.f__Caulobacteraceae	1.19033169817			-
d__Bacteria.p__Firmicutes.c__Clostridia.o__Clostridiales.f__Lachnospiraceae	5.25442229364	HC	4.34120670485	0.025537562365
d__Bacteria.p__Firmicutes.c__Erysipelotrichia.o__Erysipelotrichales	4.0964371542	HC	3.70046856799	1.62751992538e-05
d__Bacteria.p__Verrucomicrobia.c__Opitutae	1.7223807634			-
d__Bacteria.p__Firmicutes.c__Negativicutes.o__Selenomonadales	4.94472976022	AIH	4.34050523572	8.58298374509e-05
d__Bacteria.p__Actinobacteria	4.03506883083			-
d__Bacteria.p__Firmicutes.c__Clostridia.o__Clostridiales.f__Ruminococcaceae.g__Hydrogenoanaerobacterium	1.33114167041			-
d__Bacteria.p__Fusobacteria.c__Fusobacteriia.o__Fusobacteriales.f__Leptotrichiaceae	2.05026476813			-
d__Bacteria.p__Proteobacteria.c__Gammaproteobacteria.o__Pasteurellales.f__Pasteurellaceae	3.69989863575	AIH	3.28975193851	0.020686121168
d__Bacteria.p__Proteobacteria.c__Gammaproteobacteria.o__Pasteurellales	3.69989863575	AIH	3.28975193847	0.020686121168
d__Bacteria.p__Firmicutes.c__Clostridia.o__Clostridiales.f__Lachnospiraceae.g__Dorea	3.52048689193	HC	2.81519694945	0.0468358405462
d__Bacteria.p__Bacteroidetes.c__Bacteroidia.o__Bacteroidales.f__Porphyromonadaceae.g__Coprobacter	2.8695329883			-
d__Bacteria.p__Firmicutes.c__Clostridia.o__Clostridiales.f__Clostridiaceae_1.g__Clostridium_sensu_stricto_1	3.46468630843			-
d__Bacteria.p__Firmicutes.c__Clostridia.o__Clostridiales.f__Ruminococcaceae.g__Faecalibacterium	4.93910256721	AIH	4.31470214443	9.95872277613e-05
d__Bacteria.p__Proteobacteria.c__Betaproteobacteria.o__Neisseriales.f__Neisseriaceae.g__Neisseria	1.49775125625			-
d__Bacteria.p__Verrucomicrobia.c__Verrucomicrobiae.o__Verrucomicrobiales.f__Verrucomicrobiaceae.g__Akkermansia	4.21514291297	AIH	3.78322647863	0.000154186650205
d__Bacteria.p__Proteobacteria.c__Gammaproteobacteria.o__Pasteurellales.f__Pasteurellaceae.g__Haemophilus	3.69789585232	AIH	3.31565535887	0.0213587048932
d__Bacteria.p__Firmicutes.c__Clostridia.o__Thermoanaerobacterales	1.31795624718			-
d__Bacteria.p__Proteobacteria.c__Gammaproteobacteria.o__Pseudomonadales.f__Pseudomonadaceae	1.46354844753			-
d__Bacteria.p__Fusobacteria.c__Fusobacteriia.o__Fusobacteriales	4.56808372922			-
d__Bacteria.p__Firmicutes.c__Clostridia.o__Clostridiales.f__Ruminococcaceae.g__Oscillibacter	1.79694773634			-
d__Bacteria.p__Synergistetes	2.54012082983			-
d__Bacteria.p__Bacteroidetes.c__Bacteroidia.o__Bacteroidales.f__uncultured	2.00986415977			-
d__Bacteria.p__Firmicutes.c__Bacilli.o__Lactobacillales.f__Streptococcaceae.g__Streptococcus	3.99632586456			-
d__Bacteria.p__Firmicutes.c__Clostridia.o__Clostridiales	5.57999103843			-
d__Bacteria.p__Actinobacteria.c__Actinobacteria.o__Bifidobacteriales.f__Bifidobacteriaceae.g__Bifidobacterium	3.89533824047			-
d__Bacteria.p__Proteobacteria.c__Deltaproteobacteria.o__Desulfovibrionales.f__Desulfovibrionaceae.g__Bilophila	3.56345218015	HC	3.18360549208	5.34480976366e-05
d__Bacteria.p__Firmicutes.c__Bacilli	4.12164234618	AIH	3.86869578629	0.000411742293443
d__Bacteria.p__Tenericutes.c__Mollicutes	3.3932151104			-
d__Bacteria.p__Proteobacteria.c__Epsilonproteobacteria.o__Campylobacterales.f__Helicobacteraceae.g__Helicobacter	1.12815466467			-
d__Bacteria.p__Tenericutes.c__Mollicutes.o__RF9	3.38738526248			-
d__Bacteria.p__Firmicutes.c__Clostridia.o__Clostridiales.f__Ruminococcaceae.g__Oscillospira	2.10760128472			-
d__Bacteria.p__Actinobacteria.c__Actinobacteria	4.03506883083			-
d__Bacteria.p__Cyanobacteria.c__Cyanobacteria.o__Gastranaerophilales	2.49540200425			-
d__Bacteria.p__Proteobacteria.c__Gammaproteobacteria.o__Enterobacteriales.f__Enterobacteriaceae.g__Proteus	1.61332672489			-
d__Bacteria.p__Firmicutes.c__Clostridia.o__Clostridiales.f__Ruminococcaceae.g__Ruminococcus	4.24380796015	HC	3.81506051936	0.0288727011405
d__Bacteria.p__Proteobacteria.c__Betaproteobacteria.o__Burkholderiales.f__Alcaligenaceae.g__Sutterella	4.19036833685	HC	3.82523986899	0.0025749062215
d__Bacteria.p__Firmicutes.c__Negativicutes	4.94472976022	AIH	4.34050523572	8.58298374509e-05
d__Bacteria.p__Firmicutes.c__Clostridia.o__Clostridiales.f__Ruminococcaceae.g__Acetanaerobacterium	0.710551876886			-
d__Bacteria.p__Firmicutes.c__Clostridia.o__Clostridiales.f__Christensenellaceae.g__Christensenella	1.95442806573			-
d__Bacteria.p__Proteobacteria.c__Betaproteobacteria.o__Burkholderiales.f__Comamonadaceae	1.73301197271			-
d__Bacteria.p__Firmicutes.c__Clostridia.o__Clostridiales.f__Lachnospiraceae.g__Stomatobaculum	1.26621897961			-
d__Bacteria.p__Firmicutes.c__Clostridia.o__Clostridiales.f__vadinBB60	2.81818358245			-
d__Bacteria.p__Actinobacteria.c__Actinobacteria.o__Micrococcales.f__Micrococcaceae	1.55368626104			-
d__Bacteria.p__Verrucomicrobia.c__Opitutae.o__vadinHA64	1.7223807634			-
d__Bacteria.p__Firmicutes.c__Clostridia.o__Clostridiales.f__Peptostreptococcaceae.g__Peptostreptococcus	0.771606322699			-
d__Bacteria.p__Firmicutes.c__Clostridia.o__Clostridiales.f__Ruminococcaceae.g__Anaerofilum	2.05090499068			-
d__Bacteria.p__Fusobacteria.c__Fusobacteriia.o__Fusobacteriales.f__Fusobacteriaceae.g__Fusobacterium	4.50191257449			-
d__Bacteria.p__Proteobacteria.c__Deltaproteobacteria.o__Desulfovibrionales.f__Desulfovibrionaceae.g__Desulfovibrio	3.39149831964			-
d__Bacteria.p__Firmicutes.c__Clostridia.o__Clostridiales.f__Defluviitaleaceae	3.53594295034	HC	2.7656393783	0.00386762689011
d__Bacteria.p__Proteobacteria.c__Deltaproteobacteria.o__Desulfovibrionales	3.78696062207	HC	3.21471680234	5.65124733029e-05
d__Bacteria.p__Firmicutes.c__Clostridia.o__Thermoanaerobacterales.f__Thermoanaerobacteraceae	1.31795624718			-
d__Bacteria.p__Cyanobacteria	2.53798045286			-
d__Bacteria.p__Lentisphaerae	2.70844269167			-
d__Bacteria.p__Firmicutes.c__Clostridia.o__Clostridiales.f__Ruminococcaceae.g__Subdoligranulum	4.62515488574			-
d__Bacteria.p__Firmicutes.c__Clostridia.o__Clostridiales.f__Christensenellaceae	4.01768600355			-
d__Bacteria.p__Proteobacteria.c__Gammaproteobacteria.o__Enterobacteriales.f__Enterobacteriaceae.g__Klebsiella	4.25203192852	AIH	3.93833740089	3.00564220236e-06
d__Bacteria.p__Firmicutes.c__Negativicutes.o__Selenomonadales.f__Veillonellaceae.g__Anaeroglobus	1.75792923264			-
d__Bacteria.p__Proteobacteria.c__Alphaproteobacteria	3.57798644053			-
d__Bacteria.p__Actinobacteria.c__Actinobacteria.o__Coriobacteriales.f__Coriobacteriaceae.g__Olsenella	1.37578081663			-
d__Bacteria.p__Proteobacteria.c__Betaproteobacteria.o__Burkholderiales.f__Alcaligenaceae.g__Parasutterella	4.08608134751			-
d__Bacteria.p__Proteobacteria.c__Gammaproteobacteria.o__Enterobacteriales.f__Enterobacteriaceae.g__Hafnia	2.89123600034			-
d__Bacteria.p__Lentisphaerae.c__Lentisphaeria.o__Victivallales.f__Victivallaceae	2.70844269167			-
d__Bacteria.p__Actinobacteria.c__Actinobacteria.o__Bifidobacteriales.f__Bifidobacteriaceae.g__Gardnerella	0.801014133343			-
d__Bacteria.p__Cyanobacteria.c__Cyanobacteria	2.53798045286			-
d__Bacteria.p__Firmicutes.c__Clostridia.o__Clostridiales.f__Family_XI	2.36543738846			-
d__Bacteria.p__Bacteroidetes.c__Bacteroidia.o__Bacteroidales.f__S24_7	3.72294278772			-
d__Bacteria.p__Proteobacteria	4.97563608319			-
d__Bacteria.p__Candidate_division_TM7	2.14052415816			-
d__Bacteria.p__Synergistetes.c__Synergistia.o__Synergistales.f__Synergistaceae	2.54012082983			-
d__Bacteria.p__Bacteroidetes.c__Bacteroidia	5.66110915888			-
d__Bacteria.p__Firmicutes.c__Negativicutes.o__Selenomonadales.f__Veillonellaceae	4.89284576671	AIH	4.50338989648	1.56077087757e-07
d__Bacteria.p__Firmicutes.c__Negativicutes.o__Selenomonadales.f__Veillonellaceae.g__Mitsuokella	2.16040696072			-
d__Bacteria.p__Firmicutes.c__Clostridia.o__Clostridiales.f__Peptococcaceae.g__Peptococcus	2.11705872922			-
d__Bacteria.p__Synergistetes.c__Synergistia.o__Synergistales.f__Synergistaceae.g__Cloacibacillus	1.82030252872			-
d__Bacteria.p__Firmicutes.c__Negativicutes.o__Selenomonadales.f__Veillonellaceae.g__Megamonas	4.18077120094	AIH	3.76725570802	0.0245064642696
d__Bacteria.p__Firmicutes.c__Clostridia.o__Clostridiales.f__Eubacteriaceae	0.982387215009			-
d__Bacteria.p__Tenericutes.c__Mollicutes.o__Mycoplasmatales	0.0373243230238			-
d__Bacteria.p__Proteobacteria.c__Gammaproteobacteria.o__Aeromonadales	1.73021465599			-
d__Bacteria.p__Actinobacteria.c__Actinobacteria.o__Coriobacteriales	3.46469203799	HC	3.0858869115	0.0292569121945
d__Bacteria.p__Proteobacteria.c__Alphaproteobacteria.o__Caulobacterales.f__Caulobacteraceae.g__Brevundimonas	1.19033169817			-
d__Bacteria.p__Bacteroidetes.c__Bacteroidia.o__Bacteroidales.f__Bacteroidaceae.g__Bacteroides	5.38754344743			-
d__Bacteria.p__Proteobacteria.c__Betaproteobacteria.o__Burkholderiales.f__Oxalobacteraceae.g__Oxalobacter	1.82315642619			-
d__Bacteria.p__Firmicutes.c__Clostridia.o__Thermoanaerobacterales.f__Thermoanaerobacteraceae.g__Gelria	1.31795624718			-
d__Bacteria.p__Firmicutes.c__Erysipelotrichia.o__Erysipelotrichales.f__Erysipelotrichaceae.g__Holdemania	2.51383202292	HC	2.31974104835	0.000437342014558
d__Bacteria	6.0			-
d__Bacteria.p__Tenericutes.c__Mollicutes.o__Mycoplasmatales.f__Mycoplasmataceae	0.0373243230238			-
d__Bacteria.p__Firmicutes.c__Erysipelotrichia.o__Erysipelotrichales.f__Erysipelotrichaceae.g__Coprobacillus	2.33990988028			-
d__Bacteria.p__Actinobacteria.c__Actinobacteria.o__Bifidobacteriales.f__Bifidobacteriaceae.g__Alloscardovia	0.641313290476			-
d__Bacteria.p__Verrucomicrobia	4.21514291297	AIH	3.7736171977	0.000538977482091
d__Bacteria.p__Firmicutes.c__Clostridia.o__Clostridiales.f__Peptostreptococcaceae	3.32199121699			-
d__Bacteria.p__Candidate_division_TM7.c__norank.o__norank	2.24332430234	HC	2.2096542521	0.0314892240437
d__Bacteria.p__Firmicutes.c__Clostridia.o__Clostridiales.f__Lachnospiraceae.g__Roseburia	4.23466227038			-
d__Bacteria.p__Proteobacteria.c__Betaproteobacteria.o__Burkholderiales.f__Alcaligenaceae	4.44237764579	HC	4.02471384816	1.0636010125e-06
d__Bacteria.p__Actinobacteria.c__Actinobacteria.o__Coriobacteriales.f__Coriobacteriaceae.g__Adlercreutzia	2.38088350638			-
d__Bacteria.p__Proteobacteria.c__Epsilonproteobacteria.o__Campylobacterales.f__Campylobacteraceae	1.98385781012			-
d__Bacteria.p__Proteobacteria.c__Alphaproteobacteria.o__Rhodospirillales.f__Rhodospirillaceae.g__Thalassospira	3.5747152067			-
d__Bacteria.p__Proteobacteria.c__Gammaproteobacteria.o__Pseudomonadales	1.46354844753			-
d__Bacteria.p__Firmicutes.c__Clostridia.o__Clostridiales.f__Ruminococcaceae	5.25526288494			-
d__Bacteria.p__Synergistetes.c__Synergistia.o__Synergistales.f__Synergistaceae.g__Pyramidobacter	2.44827018171			-
d__Bacteria.p__Firmicutes.c__Negativicutes.o__Selenomonadales.f__Veillonellaceae.g__Veillonella	4.65400681974	AIH	4.37027971637	6.89631270407e-10
d__Bacteria.p__Proteobacteria.c__Gammaproteobacteria.o__Aeromonadales.f__Succinivibrionaceae	1.73021465599			-
d__Bacteria.p__Firmicutes.c__Negativicutes.o__Selenomonadales.f__Veillonellaceae.g__Allisonella	2.44532472164			-
d__Bacteria.p__Actinobacteria.c__Actinobacteria.o__Bifidobacteriales.f__Bifidobacteriaceae	3.89554153782			-
d__Bacteria.p__Firmicutes.c__Clostridia.o__Clostridiales.f__Lachnospiraceae.g__Anaerostipes	3.62476587458			-
d__Bacteria.p__Firmicutes.c__Clostridia.o__Clostridiales.f__Lachnospiraceae.g__Howardella	1.44854777487			-
d__Bacteria.p__Bacteroidetes.c__Bacteroidia.o__Bacteroidales.f__Rikenellaceae.g__Alistipes	4.33459833724	HC	3.71829318441	0.00397550614686
d__Bacteria.p__Firmicutes.c__Negativicutes.o__Selenomonadales.f__Acidaminococcaceae.g__Acidaminococcus	2.163665862			-
d__Bacteria.p__Bacteroidetes.c__Bacteroidia.o__Bacteroidales.f__Porphyromonadaceae.g__Porphyromonas	1.0856290026			-
d__Bacteria.p__Actinobacteria.c__Actinobacteria.o__Coriobacteriales.f__Coriobacteriaceae.g__Collinsella	3.2551549451			-
d__Bacteria.p__Bacteroidetes.c__Bacteroidia.o__Bacteroidales.f__S24_7.g__norank	3.95349081441	HC	3.36122753893	0.00964526679308
d__Bacteria.p__Firmicutes.c__Clostridia.o__Clostridiales.f__Clostridiaceae_1.g__Clostridium_sensu_stricto_13	1.45367109042			-
d__Bacteria.p__Firmicutes.c__Bacilli.o__Lactobacillales.f__Streptococcaceae	3.99632586456			-
d__Bacteria.p__Bacteroidetes.c__Bacteroidia.o__Bacteroidales.f__Prevotellaceae	5.2752817758			-
d__Bacteria.p__Firmicutes.c__Clostridia.o__Clostridiales.f__Family_XI.g__Finegoldia	1.65543397377			-
d__Bacteria.p__Proteobacteria.c__Epsilonproteobacteria	2.040538195			-
d__Bacteria.p__Proteobacteria.c__Deltaproteobacteria.o__Desulfovibrionales.f__Desulfovibrionaceae	3.78696062207	HC	3.21471680235	5.65124733029e-05
d__Bacteria.p__Bacteroidetes.c__Bacteroidia.o__Bacteroidales.f__Rikenellaceae	4.33459833724	HC	3.71486319061	0.00397550614686
d__Bacteria.p__Firmicutes.c__Negativicutes.o__Selenomonadales.f__Acidaminococcaceae.g__Phascolarctobacterium	4.44719282919	HC	3.99958690514	0.0118700485287
d__Bacteria.p__Firmicutes.c__Erysipelotrichia.o__Erysipelotrichales.f__Erysipelotrichaceae.g__Asteroleplasma	2.13637772563			-
d__Bacteria.p__Proteobacteria.c__Gammaproteobacteria.o__Aeromonadales.f__Succinivibrionaceae.g__Succinivibrio	1.73021465599			-
d__Bacteria.p__Firmicutes.c__Clostridia.o__Clostridiales.f__Christensenellaceae.g__uncultured	4.92828526853	HC	4.08035325781	0.00904477025013
d__Bacteria.p__Proteobacteria.c__Epsilonproteobacteria.o__Campylobacterales.f__Campylobacteraceae.g__Campylobacter	1.98385781012			-
d__Bacteria.p__Proteobacteria.c__Betaproteobacteria.o__Neisseriales	1.49775125625			-
d__Bacteria.p__Firmicutes.c__Erysipelotrichia.o__Erysipelotrichales.f__Erysipelotrichaceae.g__Solobacterium	1.53441665867			-
d__Bacteria.p__Firmicutes.c__Clostridia.o__Clostridiales.f__Family_XI.g__Parvimonas	0.518158106608			-
d__Bacteria.p__Tenericutes.c__Mollicutes.o__NB1_n	1.50358118258			-
d__Bacteria.p__Proteobacteria.c__Betaproteobacteria	4.44434071392	HC	4.03568067305	1.0008820396e-06
d__Bacteria.p__Firmicutes.c__Bacilli.o__Bacillales.f__Family_XI.g__Gemella	2.33358342124	AIH	3.80178185526	0.00350073747316
d__Bacteria.p__Bacteroidetes.c__Bacteroidia.o__Bacteroidales.f__Porphyromonadaceae.g__Odoribacter	3.31526504648	HC	2.89611419303	0.000172247154296
d__Bacteria.p__Firmicutes.c__Clostridia.o__Clostridiales.f__Lachnospiraceae.g__Incertae_Sedis	4.82593026313	HC	3.94144057526	0.0311351691693
d__Bacteria.p__Fusobacteria.c__Fusobacteriia.o__Fusobacteriales.f__Fusobacteriaceae	4.56807394504			-
d__Bacteria.p__Firmicutes.c__Bacilli.o__Lactobacillales.f__Enterococcaceae.g__Enterococcus	1.46802782002			-
d__Bacteria.p__Actinobacteria.c__Actinobacteria.o__Coriobacteriales.f__Coriobacteriaceae.g__Atopobium	1.27440751554			-
d__Bacteria.p__Firmicutes.c__Negativicutes.o__Selenomonadales.f__Veillonellaceae.g__Megasphaera	3.61883649276	AIH	3.22039540212	1.30273822551e-06
d__Bacteria.p__Actinobacteria.c__Actinobacteria.o__Coriobacteriales.f__Coriobacteriaceae.g__Enterorhabdus	0.650730824269			-
d__Bacteria.p__Lentisphaerae.c__Lentisphaeria.o__Victivallales.f__Victivallaceae.g__Victivallis	2.70844269167			-
d__Bacteria.p__Tenericutes	3.3932151104			-
d__Bacteria.p__Fusobacteria.c__Fusobacteriia	4.56808372922			-
d__Bacteria.p__Firmicutes.c__Clostridia.o__Clostridiales.f__Peptococcaceae	2.1602914927			-
d__Bacteria.p__Firmicutes.c__Clostridia.o__Clostridiales.f__Lachnospiraceae.g__Butyrivibrio	2.73244531119			-
d__Bacteria.p__Firmicutes	5.64451908267			-
d__Bacteria.p__Bacteroidetes.c__Bacteroidia.o__Bacteroidales.f__Prevotellaceae.g__Prevotella	5.25512556351			-
d__Bacteria.p__Actinobacteria.c__Actinobacteria.o__Actinomycetales	1.61670436271			-
d__Bacteria.p__Actinobacteria.c__Actinobacteria.o__Coriobacteriales.f__Coriobacteriaceae.g__Slackia	1.32722790573			-
d__Bacteria.p__Firmicutes.c__Clostridia.o__Clostridiales.f__Family_XIII	2.70500795933			-
d__Bacteria.p__Proteobacteria.c__Gammaproteobacteria.o__Enterobacteriales.f__Enterobacteriaceae	4.89522806903	AIH	4.45482670221	0.000643090909476
d__Bacteria.p__Firmicutes.c__Clostridia.o__Clostridiales.f__Lachnospiraceae.g__Oribacterium	1.23182763518			-
d__Bacteria.p__Actinobacteria.c__Actinobacteria.o__Micrococcales	1.55368626104			-
d__Bacteria.p__Bacteroidetes.c__Bacteroidia.o__Bacteroidales.f__Porphyromonadaceae.g__Parabacteroides	4.06113627093	HC	3.35298042803	0.0238113857261
d__Bacteria.p__Firmicutes.c__Bacilli.o__Lactobacillales.f__Lactobacillaceae.g__Lactobacillus	3.48086116573	AIH	3.45852479362	1.1304056816e-09
d__Bacteria.p__Fusobacteria	4.56808372922			-
d__Bacteria.p__Firmicutes.c__Negativicutes.o__Selenomonadales.f__Veillonellaceae.g__Dialister	4.12944601418	AIH	3.34525205674	0.0250577512175
d__Bacteria.p__Actinobacteria.c__Actinobacteria.o__Coriobacteriales.f__Coriobacteriaceae.g__Eggerthella	2.68979819225			-
d__Bacteria.p__Actinobacteria.c__Actinobacteria.o__Bifidobacteriales	3.89554153782			-
d__Bacteria.p__Firmicutes.c__Erysipelotrichia.o__Erysipelotrichales.f__Erysipelotrichaceae.g__Catenibacterium	1.7243809112			-
d__Bacteria.p__Bacteroidetes.c__Bacteroidia.o__Bacteroidales.f__Prevotellaceae.g__Alloprevotella	3.70743897035			-
d__Bacteria.p__Actinobacteria.c__Actinobacteria.o__Micrococcales.f__Micrococcaceae.g__Rothia	1.55368626104			-
d__Bacteria.p__Bacteroidetes.c__Bacteroidia.o__Bacteroidales.f__Porphyromonadaceae.g__Barnesiella	3.73534909216			-
d__Bacteria.p__Firmicutes.c__Clostridia.o__Clostridiales.f__Lachnospiraceae.g__Lachnoanaerobaculum	1.26494538785			-
d__Bacteria.p__Lentisphaerae.c__Lentisphaeria.o__Victivallales	2.70844269167			-
d__Bacteria.p__Bacteroidetes.c__Bacteroidia.o__Bacteroidales.f__Porphyromonadaceae.g__Butyricimonas	3.48944824147	HC	3.08548139809	2.95859103434e-05
d__Bacteria.p__Proteobacteria.c__Gammaproteobacteria.o__Enterobacteriales.f__Enterobacteriaceae.g__Escherichia_Shigella	4.70012041608			-
d__Bacteria.p__Bacteroidetes.c__Bacteroidia.o__Bacteroidales.f__Prevotellaceae.g__Paraprevotella	3.61498640104			-
d__Bacteria.p__Firmicutes.c__Bacilli.o__Lactobacillales.f__Carnobacteriaceae	1.60672986946			-
d__Bacteria.p__Actinobacteria.c__Actinobacteria.o__Coriobacteriales.f__Coriobacteriaceae.g__Parvibacter	0.798101477338			-
d__Bacteria.p__Firmicutes.c__Erysipelotrichia.o__Erysipelotrichales.f__Erysipelotrichaceae	4.0964371542	HC	3.70046856798	1.62751992538e-05
d__Bacteria.p__Proteobacteria.c__Alphaproteobacteria.o__Rhodospirillales	3.57620397765			-
d__Bacteria.p__Firmicutes.c__Clostridia.o__Clostridiales.f__Clostridiaceae_1	3.46889997876			-
d__Bacteria.p__Verrucomicrobia.c__Verrucomicrobiae.o__Verrucomicrobiales	4.21514291297	AIH	3.78306477996	0.000154186650205
d__Bacteria.p__Firmicutes.c__Clostridia	5.58001479248			-
d__Bacteria.p__Fusobacteria.c__Fusobacteriia.o__Fusobacteriales.f__Leptotrichiaceae.g__Leptotrichia	2.05026476813			-
d__Bacteria.p__Firmicutes.c__Clostridia.o__Clostridiales.f__Eubacteriaceae.g__Eubacterium	0.982387215009			-
d__Bacteria.p__Tenericutes.c__Mollicutes.o__Mycoplasmatales.f__Mycoplasmataceae.g__Ureaplasma	0.0373243230238			-
d__Bacteria.p__Firmicutes.c__Clostridia.o__Clostridiales.f__Family_XI.g__Peptoniphilus	0.47712125472			-
d__Bacteria.p__Bacteroidetes.c__Bacteroidia.o__Bacteroidales.f__Porphyromonadaceae	4.35781346007	HC	3.75745005209	0.00224012835819
d__Bacteria.p__Firmicutes.c__Clostridia.o__Clostridiales.f__Lachnospiraceae.g__Cellulosilyticum	1.08972400448			-
d__Bacteria.p__Synergistetes.c__Synergistia.o__Synergistales	2.54012082983			-
d__Bacteria.p__Firmicutes.c__Clostridia.o__Clostridiales.f__Ruminococcaceae.g__Anaerotruncus	3.47643214739	HC	2.90648393009	0.0173497377699
d__Bacteria.p__Proteobacteria.c__Gammaproteobacteria.o__Pasteurellales.f__Pasteurellaceae.g__Aggregatibacter	1.3627473071			-
d__Bacteria.p__Firmicutes.c__Clostridia.o__Clostridiales.f__Lachnospiraceae.g__Marvinbryantia	2.1697347046	HC	2.28907764669	0.000218126204699
d__Bacteria.p__Firmicutes.c__Clostridia.o__Clostridiales.f__Ruminococcaceae.g__Intestinimonas	2.71932066113	HC	2.28375147655	0.0299177800189
d__Bacteria.p__Firmicutes.c__Clostridia.o__Clostridiales.f__Family_XIII.g__Mogibacterium	1.31229672923			-
d__Bacteria.p__Firmicutes.c__Bacilli.o__Lactobacillales.f__Enterococcaceae	1.46802782002			-
d__Bacteria.p__Actinobacteria.c__Actinobacteria.o__Coriobacteriales.f__Coriobacteriaceae	3.46469203799	HC	3.08588691149	0.0292569121945
d__Bacteria.p__Proteobacteria.c__Betaproteobacteria.o__Burkholderiales	4.44426525196	HC	4.03491133747	9.41731053078e-07
d__Bacteria.p__Candidate_division_TM7.c__norank	2.14052415816			-
d__Bacteria.p__Proteobacteria.c__Alphaproteobacteria.o__Caulobacterales	1.19033169817			-
d__Bacteria.p__Firmicutes.c__Clostridia.o__Clostridiales.f__Lachnospiraceae.g__Pseudobutyrivibrio	4.48968937206	HC	3.79037333078	0.0481810463005
d__Bacteria.p__Bacteroidetes.c__Bacteroidia.o__Bacteroidales	5.66110915888			-
d__Bacteria.p__Proteobacteria.c__Gammaproteobacteria.o__Pseudomonadales.f__Pseudomonadaceae.g__Pseudomonas	1.46354844753			-
d__Bacteria.p__Proteobacteria.c__Gammaproteobacteria	4.9223632196	AIH	4.48207733453	1.08007886956e-05
d__Bacteria.p__Firmicutes.c__Bacilli.o__Bacillales.f__Family_XI	2.33358342124	AIH	3.69290456888	0.00350073747316
d__Bacteria.p__Proteobacteria.c__Betaproteobacteria.o__Burkholderiales.f__Comamonadaceae.g__Comamonas	1.73301197271			-
d__Bacteria.p__Proteobacteria.c__Betaproteobacteria.o__Neisseriales.f__Neisseriaceae	1.49775125625			-
d__Bacteria.p__Firmicutes.c__Bacilli.o__Lactobacillales.f__Carnobacteriaceae.g__Granulicatella	1.60672986946			-
d__Bacteria.p__Lentisphaerae.c__Lentisphaeria	2.70844269167			-
d__Bacteria.p__Firmicutes.c__Clostridia.o__Clostridiales.f__Lachnospiraceae.g__Lachnospira	4.26226849798	HC	3.73725537493	0.000269084944069
d__Bacteria.p__Fusobacteria.c__Fusobacteriia.o__Fusobacteriales.f__Fusobacteriaceae.g__Cetobacterium	3.71823332581			-
d__Bacteria.p__Actinobacteria.c__Actinobacteria.o__Coriobacteriales.f__Coriobacteriaceae.g__Paraeggerthella	1.48356901127			-
d__Bacteria.p__Proteobacteria.c__Betaproteobacteria.o__Burkholderiales.f__Oxalobacteraceae	1.82315642619			-
d__Bacteria.p__Verrucomicrobia.c__Verrucomicrobiae.o__Verrucomicrobiales.f__Verrucomicrobiaceae	4.21514291297	AIH	3.7807584951	0.000154186650205
d__Bacteria.p__Firmicutes.c__Bacilli.o__Lactobacillales.f__Aerococcaceae	0.734994333353			-
d__Bacteria.p__Actinobacteria.c__Actinobacteria.o__Actinomycetales.f__Actinomycetaceae.g__Actinomyces	1.61670436271			-
d__Bacteria.p__Actinobacteria.c__Actinobacteria.o__Coriobacteriales.f__Coriobacteriaceae.g__Gordonibacter	1.87005858961			-
d__Bacteria.p__Proteobacteria.c__Epsilonproteobacteria.o__Campylobacterales.f__Helicobacteraceae	1.12815466467			-
d__Bacteria.p__Firmicutes.c__Bacilli.o__Lactobacillales.f__Aerococcaceae.g__Abiotrophia	0.734994333353			-
d__Bacteria.p__Firmicutes.c__Bacilli.o__Lactobacillales	4.11450910141	AIH	3.86310704853	0.000503929161571
d__Bacteria.p__Firmicutes.c__Bacilli.o__Lactobacillales.f__Lactobacillaceae	3.48086116573	AIH	3.45971693527	1.1304056816e-09
