# Supplementary material for: Fecal Microbiomes Distinguish Patients With Autoimmune Hepatitis From Healthy Individuals
Source: Front Cell Infect Microbiol. 2020 Aug 3;10:342. doi: 10.3389/fcimb.2020.00342 (PMC7416601; doi:10.3389/fcimb.2020.00342)
Supplement: Supplementary file 3 [file Data_Sheet_2.zip › table 11.xls]

dihydrofolate_reductase	3.09046232098			-
lactaldehyde_dehydrogenase_glycolaldehyde_dehydrogenase	2.57847585323			-
f_5_carboxyaminoimidazole_ribonucleotide_synthase	2.11894013937			-
shikimate_dehydrogenase	3.24628106366			0.0123325836725
putative_ATP_binding_cassette_transporter	0.0			-
phenylalanine_dehydrogenase	0.0			-
mycobactin_phenyloxazoline_synthetase	0.0			-
N_acetylglucosamine_6_sulfatase	1.47897571696			0.0119436452749
biotin_synthase	3.1926660565			-
tissue_kallikrein	0.0			-
lanosterol_synthase	0.0			-
tartrate_dehydrogenasedecarboxylase_D_malate_dehydrogenase	1.96632862377			-
oxaloacetate_decarboxylase_gamma_subunit	2.35136261809			-
small_subunit_ribosomal_protein_S21	3.12467852021			-
photosystem_I_subunit_VIII	0.0			-
multidrug_efflux_pump	1.91647081545			0.000204895710062
aromatic_L_amino_acid_decarboxylase	0.0			-
DNA_adenine_methylase	2.8777832885			-
octopinenopaline_transport_system_ATP_binding_protein	0.0			-
cyanuric_acid_amidohydrolase	0.0			-
LysW_gamma_L_lysineLysW_L_ornithine_carboxypeptidase	0.0			-
photosystem_II_PsbZ_protein	0.0			-
tetrahydromethanopterin_S_methyltransferase_subunit_H	0.0			-
tetrahydromethanopterin_S_methyltransferase_subunit_G	0.0			-
tetrahydromethanopterin_S_methyltransferase_subunit_F	0.0			-
tetrahydromethanopterin_S_methyltransferase_subunit_E	0.0			-
tetrahydromethanopterin_S_methyltransferase_subunit_D	0.0			-
tetrahydromethanopterin_S_methyltransferase_subunit_C	0.0			-
tetrahydromethanopterin_S_methyltransferase_subunit_B	0.0			-
tetrahydromethanopterin_S_methyltransferase_subunit_A	0.0			-
photosystem_I_subunit_IV	0.0			-
sirohydrochlorin_cobaltochelatase	1.48080924571			0.012912957669
f_3_deoxy_D_manno_octulosonate_8_phosphate_phosphatase_KDO_8_P_phosphatase	2.84488407166			-
acetolactate_synthase_IIIIII_large_subunit	3.30046632297			-
two_component_system_chemotaxis_family_response_regulator_PixH	0.0			-
MFS_transporter_DHA2_family_multidrug_resistance_protein	1.50545788298			-
phosphoserine_aminotransferase	3.1147428358			-
maleylacetoacetate_isomerase	0.409955087649			-
f_2_dehydro_3_deoxy_phosphogluconate2_dehydro_3_deoxy_6_phosphogalactonate_aldolase	0.0			-
two_component_system_OmpR_family_response_regulator_MtrA	0.0			-
arachidonate_15_lipoxygenase	0.0			-
two_component_system_chemotaxis_family_response_regulator_PixG	0.0			-
galactose_6_phosphate_isomerase	1.19458698432			-
small_subunit_ribosomal_protein_S5	3.11691401697			-
small_subunit_ribosomal_protein_S4	3.14218710784			-
small_subunit_ribosomal_protein_S7	3.12387244515			-
small_subunit_ribosomal_protein_S6	3.13651572868			-
small_subunit_ribosomal_protein_S1	3.0814090201			-
L_arabinose_transport_system_substrate_binding_protein	1.64387529754			0.012979680785
small_subunit_ribosomal_protein_S3	3.13985790062			-
small_subunit_ribosomal_protein_S2	3.14004365085			-
acetyl_CoA_N6_hydroxylysine_acetyl_transferase	0.0			-
pyrimidine_nucleoside_phosphorylase	2.63260730404			-
small_subunit_ribosomal_protein_S9	3.10066011865			-
small_subunit_ribosomal_protein_S8	3.14225859565			-
peptidenickel_transport_system_substrate_binding_protein	3.41606646521			-
demethylspheroidene_O_methyltransferase	0.0			-
cytochrome_aa3_600_menaquinol_oxidase_subunit_II	0.0			-
invasin_C	0.0			-
prenylcysteine_oxidase_farnesylcysteine_lyase	0.0			-
dCTP_deaminase_dUMP_forming	0.0			-
f_6_phospho_beta_galactosidase	1.42307611311			0.0304971465628
leucyl_tRNA_synthetase	3.14224310754			-
aldehyde_oxidase	0.0			-
cytochrome_aa3_600_menaquinol_oxidase_subunit_IV	0.0			-
alanine_racemase	3.15348237497			-
tungstate_transport_system_ATP_binding_protein	1.10326960742			0.00651743457661
protein_IpgB2	0.0			-
tryptophan_synthase_alpha_chain	2.97867440391			-
ironzincmanganesecopper_transport_system_substrate_binding_protein	0.0			9.5630909117e-06
PTS_system_lactose_specific_IIC_component	1.40821758704			-
glycine_hydroxymethyltransferase	3.13179104313			-
cytochrome_c_oxidase_subunit_IV	0.0			-
enoyl_acyl_carrier_protein_reductase_I	2.74243148742			-
pyruvate_orthophosphate_dikinase	3.10566213245			-
translation_initiation_factor_1	2.52377849326			-
tRNA_uridine_2_sulfurtransferase	3.27777230052			-
virulence_protein_IcsB	0.0			-
cytochrome_c_oxidase_subunit_II	1.48507226155			-
f_6_phosphogluconate_dehydrogenase	2.51010767786			-
phycoerythrin_associated_linker_protein	0.0			-
D_glycero_D_manno_heptose_1_7_bisphosphate_phosphatase	2.4112530929			-
primosomal_protein_N_replication_factor_Y_superfamily_II_helicase	3.11531313061			-
adenine_deaminase	2.82186265106			-
vibriolysin	0.0			-
diazepam_binding_inhibitor_GABA_receptor_modulator_acyl_CoA_binding_protein	0.0			-
alkane_1_monooxygenase	0.0			-
dethiobiotin_synthetase	2.83252364611			-
anthranilate_1_2_dioxygenase_deaminating_decarboxylating_large_subunit	0.0			-
acetylglutamate_kinase	3.34717900156			-
beta_ureidopropionase_N_carbamoyl_L_amino_acid_hydrolase	2.32302656086			0.00701472004835
N2_citryl_N6_acetyl_N6_hydroxylysine_synthase	0.0			-
f_3_hydroxyacyl_CoA_dehydrogenase	0.0			-
oxalate_decarboxylase	0.0			-
precorrin_3B_C17_methyltransferase	2.79563665382			-
alanine_transaminase	0.0			-
spheroidene_monooxygenase	0.0			-
PTS_system_N_acetylgalactosamine_specific_IIC_component	1.93816594466			-
f_1_4_dihydroxy_2_naphthoyl_CoA_hydrolase	1.47890574402			0.00134884135841
mannopine_transport_system_permease_protein	0.0			-
outer_membrane_protein_OmpT	0.0			-
formimidoylglutamate_deiminase	0.0			-
ribose_transport_system_permease_protein	3.22223561074			-
deoxycitidine_kinase	0.0			-
N2_2_carboxyethylarginine_synthase	0.0			-
glutaconyl_CoA_decarboxylase	2.59332763177			-
cysteinyl_tRNA_synthetase	3.14211198578			-
N_acetyl_gamma_glutamyl_phosphate_reductase_acetylglutamate_kinase	0.0			-
RNA_polymerase_sigma_factor_for_flagellar_operon_FliA	2.43786987871			-
solute_carrier_family_27_fatty_acid_transporter_member_6	0.0			-
spermidineputrescine_transport_system_ATP_binding_protein	3.09953708612			-
vesicle_fusing_ATPase	0.0			-
glycolate_oxidase	2.36503264591			-
ribose_5_phosphate_isomerase_A	2.24922300311			-
guanine_nucleotide_binding_protein_Gs_subunit_alpha	0.0			-
ribose_5_phosphate_isomerase_B	3.20022370642			0.00532109702654
autotransporter_serine_protease	0.0			-
two_component_system_LuxR_family_response_regulator_TtrR	1.49008014526			-
histidinol_phosphatase_PHP_family	3.09755840796			-
UDP_sulfoquinovose_synthase	0.0			-
arylformamidase	2.62053413119			-
f_2_hydroxy_3_oxopropionate_reductase	2.3651869658			-
ribonuclease_HI	3.11360069804			-
bacteriochlorophyllide_a_dehydrogenase	0.0			-
lipoprotein_LprA	0.0			-
two_component_system_OmpR_family_torCAD_operon_response_regulator_TorR	0.0			-
glycerol_dehydratase_small_subunit	0.0			-
exosome_complex_component_CSL4	0.0			-
lipoprotein_LprG	0.0			-
ornithine_cyclodeaminase	1.7672315987			0.0153587741634
flagellar_hook_basal_body_complex_protein_FliE	2.42196406728			-
agmatine_deiminase	2.42103877736			-
indolepyruvate_decarboxylase	1.24975923252			3.48044148521e-06
shikimate_kinase_3_dehydroquinate_synthase	1.34931938395			-
L_xylulose_reductase	0.0			-
H_transporting_ATPase	0.0			-
alkaline_phosphatase_D	1.71895576512			-
flagella_synthesis_protein_FlgN	1.74326017153			0.00075732461287
phosphoribosylaminoimidazolecarboxamide_formyltransferase	2.23355731177			-
putative_spermidineputrescine_transport_system_ATP_binding_protein	2.05307152759			-
acyl_CoA_thioesterase_YciA	1.81955918709			0.00466517574968
protein_disulfide_reductase_glutathione	0.0			-
N_acetylgalactosamine_6_phosphate_deacetylase	1.6921327303			0.000403755690282
Kdo2_lipid_IVA_lauroyltransferase	2.88975346712			-
type_VI_secretion_system_protein_VasG	1.37929358885			0.0110965794589
large_subunit_ribosomal_protein_L7A	2.21192030437			-
cobalt_precorrin_5A_hydrolase	2.79551038362			-
type_VI_secretion_system_protein_VasD	1.3228028975			0.00182948185699
lysyl_tRNA_synthetase_class_II	3.13964559009			-
cyanate_lyase	0.838800251706			0.0337985213044
phycocyanin_alpha_chain	0.0			-
homocitrate_synthase	0.0			-
f_2_C_methyl_D_erythritol_4_phosphate_cytidylyltransferase	3.22865867739			-
ubiquinol_cytochrome_c_reductase_iron_sulfur_subunit	0.0			-
f_2_hydroxy_3_keto_5_methylthiopentenyl_1_phosphate_phosphatase	0.0			-
FMN_reductase	1.80440227524			0.00676382295268
two_component_system_OmpR_family_bacitracin_resistance_response_regulator_BceR	0.0			-
uracil_DNA_glycosylase	3.07998405487			-
nitroreductase	1.54549348342			0.00493501016626
xylulose_5_phosphatefructose_6_phosphate_phosphoketolase	1.61972863612			-
negative_regulator_of_flagellin_synthesis_FlgM	2.34742976299			0.0181136224052
heptosyltransferase_I	1.9704032129			-
c_di_GMP_specific_phosphodiesterase	0.0			-
chorismate_mutase_prephenate_dehydratase	3.16558451178			-
two_component_system_NtrC_family_sensor_histidine_kinase_KinB	0.0			-
maleate_isomerase	1.23649432347			-
f_6_aminohexanoate_oligomer_exohydrolase	0.0			-
dissimilatory_sulfite_reductase_alpha_subunit	0.958419031913			0.000115048759265
two_component_system_OmpR_family_sensor_histidine_kinase_BasS	1.51307448529			0.0295609787878
flagellar_biosynthesis_protein_FlhA	2.45930913071			0.0206199568404
cytochrome_o_ubiquinol_oxidase_subunit_I	1.71938881031			0.000901715098096
flagellar_biosynthesis_protein_FlhG	2.15792339304			-
aspartate_semialdehyde_dehydrogenase	3.14724636115			-
hydroxymethylglutaryl_CoA_reductase_NADPH	0.0			-
glutamine_amidotransferase	3.07061039414			0.0387585067493
gluconolactonase	1.48039561063			-
PTS_system_sugar_specific_IIA_component	2.3607504903			0.0319195210197
f_3_dehydro_L_gulonate_6_phosphate_decarboxylase	1.63009152425			0.00132473353434
two_component_system_OmpR_family_response_regulator_RstA	1.54463364601			0.0083936235578
f_2_3_dihydro_2_3_dihydroxybenzoate_dehydrogenase	1.53826455417			0.00688716840988
lysyl_tRNA_synthetase_class_I	1.309388112			-
glucose_1_phosphate_cytidylyltransferase	2.39395358931			-
sn_glycerol_3_phosphate_transport_system_ATP_binding_protein	1.73713254233			-
bifunctional_enzyme_CysNCysC	1.48976846562			-
geranylgeranyl_diphosphate_synthase_type_I	1.94444103076			-
bis5_nucleosidyl_tetraphosphatase	1.40213848323			-
Delta24_sterol_reductase	0.0			-
arylesterase_paraoxonase	0.0			-
single_stranded_DNA_specific_exonuclease	3.1450424789			-
DnaJ_homolog_subfamily_C_member_10	0.0			-
arogenateprephenate_dehydratase	0.0			-
L_ribulose_5_phosphate_3_epimerase	1.82373581146			-
altronate_hydrolase	2.9458595617			-
f_5_methylthioadenosine_phosphorylase	2.115883811			-
pyruvate_oxidase	0.668729483913			0.00239904987843
dolichyl_phosphate_mannose_protein_mannosyltransferase	0.0			-
ethylbenzene_dioxygenase_subunit_alpha	0.0			-
f_3_hydroxyacyl_acyl_carrier_protein_dehydratase_trans_2_decenoyl_acyl_carrier_protein_isomerase	1.74831162401			6.43009309485e-06
type_III_pantothenate_kinase	3.10280436409			-
ATP_dependent_RNA_helicase_DeaD	2.98923969343			-
ATP_dependent_Clp_protease_ATP_binding_subunit_ClpX	3.25366954037			-
dihydroxycyclohexadiene_carboxylate_dehydrogenase	0.0			-
phosphorylase_kinase_alphabeta_subunit	0.0			-
ureidoglycolate_lyase	1.50559633839			-
T3SS_secreted_effector_EspG_like_protein	1.50545788298			-
glucose_1_phosphate_adenylyltransferase	3.33086318013	HC	2.1972188593	0.00810344508775
nicotinamide_phosphoribosyltransferase	0.0			-
sulfate_adenylyltransferase	0.51987800975			-
enoyl_CoA_hydratase	1.3304909719			-
acyl_CoA_dehydrogenase	0.40741583806			0.0157105108701
porphobilinogen_synthase	2.66908470719			-
two_component_system_OmpR_family_clock_associated_histidine_kinase_SasA	0.0			-
f_2_keto_4_pentenoate_hydratase	0.0			-
f_6_oxocyclohex_1_ene_carbonyl_CoA_hydrolase	0.0			-
phenylalanyl_tRNA_synthetase_alpha_chain	3.14380584585			-
proline_dehydrogenase	1.13080992097			0.00594799704709
trimethylamine_N_oxide_reductase_cytochrome_c	1.51307448529			0.0295609787878
phytoene_desaturase	0.821526265872			2.75641512451e-06
phosphoribosylglycinamide_formyltransferase_1	3.05328240467			-
neprilysin	0.0			-
homoaconitate_hydratase	0.0			-
type_IV_secretion_system_protein_VirD4	3.29486443212			-
diamine_N_acetyltransferase	2.81249427061			-
phosphate_transport_system_substrate_binding_protein	3.20180277498			-
isovaleryl_CoA_dehydrogenase	0.411577945213			-
epi_isozizaene_5_monooxygenase	0.0			-
formate_dehydrogenase_N_beta_subunit	1.51307448529			0.0295609787878
CMP_N_acetylneuraminate_monooxygenase	0.0			-
K_transporting_ATPase_ATPase_A_chain	2.62131303956			-
HK_exchanging_ATPase	0.240865365486			-
f_4_hydroxyphenylacetate_3_monooxygenase	1.43037235265			6.08685257402e-05
mycobactin_polyketide_synthetase_MbtC	0.0			-
mycobactin_polyketide_synthetase_MbtD	0.0			-
two_component_system_response_regulator_FlrC	0.390339896294			0.0195655509925
PTS_system_glucitolsorbitol_specific_IIA_component	2.09550006201			-
small_subunit_ribosomal_protein_S3Ae	0.0			-
glutamyl_tRNA_synthetase	3.1794893645			-
preprotein_translocase_subunit_YajC	3.13891965512			-
MFS_transporter_PAT_family_beta_lactamase_induction_signal_transducer_AmpG	3.09650399576			-
two_component_system_OmpR_family_response_regulator_NblR	0.0			-
prephenate_dehydrogenase_NADP	0.0			-
cag_pathogenicity_island_protein_8	0.0			-
deoxyribonuclease_II	0.0			-
cag_pathogenicity_island_protein_3	0.0			-
dipeptidyl_peptidase_4	3.02563267135			-
cag_pathogenicity_island_protein_1	0.0			-
photosynthetic_reaction_center_H_subunit	0.0			-
cag_pathogenicity_island_protein_7	0.0			-
cag_pathogenicity_island_protein_6	0.0			-
deoxyadenosine_kinase	0.0			-
xanthine_dehydrogenase_FAD_binding_subunit	2.40415111389			-
rubredoxin_NAD_reductase	2.29854822072			0.0216349874129
S_hydroxymethylglutathione_dehydrogenase_alcohol_dehydrogenase	1.90815745702			0.0141250835741
acid_activated_urea_channel	2.19448463485			-
aquacobalamin_reductase_NADPH_flavin_reductase	2.0192555304			0.000320635137484
proteasome_alpha_subunit	0.0			-
f_2_oxoglutarate_dehydrogenase_E2_component_dihydrolipoamide_succinyltransferase	2.30826943192			-
sterol_14_demethylase	0.0			-
glutamate_transport_system_substrate_binding_protein	1.17511935085			-
phosphoribosylaminoimidazole_succinocarboxamide_synthase	3.12899065133			-
chorismate_dehydratase	0.0			-
adenylate_kinase	3.14772242312			-
photosystem_II_CP43_chlorophyll_apoprotein	0.0			-
f_2_halobenzoate_1_2_dioxygenase_large_subunit	0.0			-
shiga_toxin_subunit_B	0.0			-
mandelate_racemase	0.0			-
bacterioferritin	2.38887858663			-
two_component_system_NarL_family_uhpT_operon_response_regulator_UhpA	1.71327992056			0.000385796906538
anaerobic_C4_dicarboxylate_transporter_DcuB	2.43965434543			0.0166863417329
adenosylcobinamide_phosphate_synthase	2.9405718387			-
ferredoxin__NADP_reductase	0.0			-
muconolactone_D_isomerase	0.0			-
peroxisomal_trans_2_enoyl_CoA_reductase	0.0			-
shiga_toxin_subunit_A	0.0			-
methylmalonyl_CoAethylmalonyl_CoA_epimerase	1.27067175194			-
UDP_N_acetylglucosamine_4_epimerase	0.0			-
benzoate_CoA_ligase	0.0			-
exosome_complex_component_RRP41	0.0			-
glutamate_decarboxylase	2.44176118874			-
UDP_glucuronate_4_epimerase	0.166792098717			-
small_subunit_ribosomal_protein_S11	3.14199800406			-
small_subunit_ribosomal_protein_S10	3.12170735152			-
small_subunit_ribosomal_protein_S13	3.14123286888			-
arachidonate_5_lipoxygenase	0.0			-
small_subunit_ribosomal_protein_S15	3.1422379857			-
tartronate_semialdehyde_synthase	1.81199635096			0.000620757468916
small_subunit_ribosomal_protein_S17	3.09208218979			-
small_subunit_ribosomal_protein_S16	3.13615187672			-
small_subunit_ribosomal_protein_S19	3.13998265045			-
small_subunit_ribosomal_protein_S18	3.14225244618			-
medium_chain_acyl_CoA_synthetase	0.0			-
phosphoribosylformimino_5_aminoimidazole_carboxamide_ribotide_isomerase	3.05353765094			-
f_3_dehydroquinate_dehydratase_I	2.85010375212			-
glucosamine_phosphate_N_acetyltransferase	0.0			-
isochorismate_synthase	2.7068659681			-
preprotein_translocase_subunit_SecY	3.13690067978			-
photosystem_II_PsbJ_protein	0.0			-
dTDP_4_dehydrorhamnose_reductase	3.22035622975			-
phenol_2_monooxygenase	0.0			-
f_5_formyltetrahydrofolate_cyclo_ligase	3.12239353396			-
pyruvate_dehydrogenase_E1_component_beta_subunit	2.0368945567			-
f_4_hydroxybenzoate_polyprenyltransferase	0.0			-
two_component_system_NtrC_family_response_regulator_AlgB	1.54265933873			-
peptidenickel_transport_system_permease_protein	3.34230133868			-
alpha_D_ribose_1_methylphosphonate_5_triphosphate_synthase_subunit_PhnG	1.56273186195			-
egghead_protein_zeste_white_4_protein	0.0			-
phosphotransferase_system_enzyme_I_PtsI	3.09863695477			-
galacturan_1_4_alpha_galacturonidase	0.0			-
alpha_D_ribose_1_methylphosphonate_5_triphosphate_synthase_subunit_PhnL	1.56287512744			-
CTP_synthase	3.14087484832			-
two_component_system_LytT_family_sensor_histidine_kinase_LytS	1.66474456163			-
benzenetoluenechlorobenzene_dioxygenase_subunit_alpha	0.0			-
alpha_D_ribose_1_methylphosphonate_5_triphosphate_synthase_subunit_PhnH	1.56092369233			-
endonuclease_VIII	1.91662768067			0.0006345586972
formate_dehydrogenase_N_alpha_subunit	1.69725215171			0.000351661630518
lycopene_epsilon_cyclase	0.0			-
beta_1_4_N_acetylglucosaminyltransferase	0.0			-
two_component_system_NarL_family_sensor_histidine_kinase_DegS	2.11949423225			-
major_structural_subunit_of_bundle_forming_pilus	0.0			-
f_2_methylaconitate_isomerase	1.87047074033			-
peptidoglycan_pentaglycine_glycine_transferase_the_second_and_third_glycine	0.92697117548			-
acyl_acyl_carrier_protein_phospholipid_O_acyltransferase_long_chain_fatty_acid__acyl_carrier_protein_ligase	2.2243726512			3.60806548621e-06
manganese_transport_system_substrate_binding_protein	0.0			-
multiple_sugar_transport_system_ATP_binding_protein	2.93529290573			0.00714321765515
maleylpyruvate_isomerase	0.0			-
phosphatidylinositol_4_5_bisphosphate_4_phosphatase	0.0			-
tryptophan_2_monooxygenase	0.0			-
solute_carrier_family_7_L_type_amino_acid_transporter_member_9	0.0			-
toxic_shock_syndrome_toxin_1	0.0			-
fucokinase	2.30179802858			0.00885844666398
urate_oxidase	1.47854365542			4.39598534096e-05
f_6_deoxyerythronolide_B_hydroxylase	0.0			-
two_component_system_NtrC_family_sensor_histidine_kinase_GlrK	1.71801678229			0.000403920039264
penicillin_binding_protein_1B	2.04893760871			4.96650112641e-06
cystine_transport_system_permease_protein	1.50546586677			-
large_subunit_ribosomal_protein_L4e	0.0			-
heme_exporter_protein_D	1.58836831777			0.000648974120084
heme_exporter_protein_C	1.8487671867			-
heme_exporter_protein_B	1.93002531182			-
anthranilate_synthase_component_I	2.95014217653			-
nitrous_oxide_reductase	0.0			1.11810110259e-06
thiaminase_transcriptional_activator_TenA	2.15815987821			-
photosystem_II_PsbY_protein	0.0			-
NDP_4_keto_2_6_dideoxyhexose_3_C_methyltransferase	0.0			-
CDP_diacylglycerol_pyrophosphatase	1.52055693632			0.0245408097265
polyphosphate_glucokinase	1.05609716244			0.0354536627738
signal_peptidase_I	3.47248371008			0.0349354944848
arginyl_tRNA_synthetase	3.13916942174			-
two_component_system_LuxR_family_sensor_histidine_kinase_TtrS	1.23542449928			2.69453229736e-06
bicarbonate_transport_system_substrate_binding_protein	0.0			-
L_arabinose_transport_system_ATP_binding_protein	1.64387529754			0.012979680785
penicillin_binding_protein_2_prime	0.0			-
lipoprotein_releasing_system_ATP_binding_protein	2.79153877358			-
UDP_N_acetylglucosamine_2_epimerase_non_hydrolysing	3.19541644541			-
galactitol_1_phosphate_5_dehydrogenase	1.78562704135			-
thiamine_pyrophosphokinase	3.0740746962			-
UDP_N_acetyl_2_amino_2_deoxyglucuronate_dehydrogenase	1.15581624016			0.00305196888997
thiamine_biosynthesis_protein_ThiI	2.89019335721			-
aspartate_aminotransferase	2.81348258078			-
two_component_system_OmpR_family_phosphate_regulon_response_regulator_PhoB	1.98620688473			-
glycolate_oxidase_FAD_binding_subunit	1.50734235443			-
leucyl_aminopeptidase	2.01806491422			-
dihydroceramidase	0.0			-
soluble_epoxide_hydrolase_lipid_phosphate_phosphatase	0.0			-
cag_pathogenicity_island_protein_24	0.0			-
f_3_hydroxyacyl_CoA_dehydrogenase_enoyl_CoA_hydratase_3_hydroxybutyryl_CoA_epimerase	2.33691806633			0.000100915879592
HCOMODA2_hydroxy_3_carboxy_muconic_semialdehyde_decarboxylase	0.0			-
precorrin_2_dehydrogenase_sirohydrochlorin_ferrochelatase	3.00942061093			0.0237961829201
DNA_excision_repair_protein_ERCC_4	0.0			-
phosphoserine_phosphatase	2.76105774875			-
two_component_system_LytT_family_sensor_histidine_kinase_NatK	0.0			-
coproporphyrinogen_III_oxidase	1.72551486023			-
malate_dehydrogenase	0.0			-
phytanoyl_CoA_hydroxylase	0.0			-
VA_type_HNa_transporting_ATPase_subunit_B	3.00753378912	HC	2.0132364395	3.81589252561e-05
VA_type_HNa_transporting_ATPase_subunit_C	2.80910985843			4.95299847279e-05
VA_type_HNa_transporting_ATPase_subunit_A	2.96956785451	HC	2.03399283208	2.2412558009e-05
VA_type_HNa_transporting_ATPase_subunit_F	2.88227258924			0.000100915879592
N_acetylneuraminate_lyase	2.96952944382			-
VA_type_HNa_transporting_ATPase_subunit_E	2.96710945735			0.00173687784609
serine_protease_Do	1.79857198491			0.00605817701809
VA_type_HNa_transporting_ATPase_subunit_K	3.00844147163	HC	2.01503805272	3.91734389171e-05
VA_type_HNa_transporting_ATPase_subunit_I	2.99651855411			8.46838064313e-05
glutamate_synthase_ferredoxin	2.77020190291			-
AraC_family_transcriptional_regulator_regulatory_protein_of_adaptative_response_DNA_3_methyladenine_glycosylase_II	1.55164551868			-
phosphosulfolactate_synthase	0.0			-
adenylyltransferase_and_sulfurtransferase	2.48048912481			-
inorganic_pyrophosphatase	3.21788597097			0.0324061152756
molecular_chaperone_Hsp31_and_glyoxalase_3	1.50571046347			-
sulfate_transport_system_ATP_binding_protein	2.50361768251			-
type_VI_secretion_system_protein_ImpL	1.33277423327			0.00930955580672
UDP_N_acetyl_D_mannosaminuronic_acid_dehydrogenase	2.44959259874			-
glycyl_tRNA_synthetase_beta_chain	2.27876079244			-
f_3_phenylpropionatetrans_cinnamate_dioxygenase_subunit_beta	0.0			-
vibriobactin_synthetase	0.0			-
polyribonucleotide_nucleotidyltransferase	3.14123814656			-
quinohemoprotein_amine_dehydrogenase	0.0			-
serine_palmitoyltransferase	0.0			-
f_17beta_estradiol_17_dehydrogenase	0.0			-
pertussis_toxin_subunit_4	0.0			-
osmoprotectant_transport_system_permease_protein	2.3746492244			-
hydrogenase_large_subunit	2.25299130434			0.0324061152756
DNA_repair_and_recombination_protein_RAD52	0.0			-
Ras_related_protein_Rab_1A	0.0			-
N_acetyldiaminopimelate_deacetylase	1.19913732423			0.00208798180532
RNA_polymerase_sigma_54_factor	2.8722941005			-
oxaloacetate_decarboxylase	0.949412717968			-
pertussis_toxin_subunit_3	0.0			-
f_6_carboxyhexanoate__CoA_ligase	1.8329606739			1.02372553442e-05
maltose_6_phosphate_glucosidase	2.08512721918			0.033398391253
f_1L_myo_inositol_1_phosphate_cytidylyltransferase	0.465921618578			-
photosystem_II_PsbT_protein	0.0			-
all_trans_retinol_13_14_reductase	2.5410421326			-
holo_ACP_synthase	1.75606367386			5.73480107223e-06
PTS_system_2_O_A_mannosyl_D_glycerate_specific_IIA_component	0.0			-
proline_racemase	1.16600829893			-
tetraacyldisaccharide_4_kinase	2.82894557091			-
f_2_oxo_3_hexenedioate_decarboxylase	0.0			-
f_2_6_dioxo_6_phenylhexa_3_enoate_hydrolase	0.0			-
enoyl_acyl_carrier_protein_reductase_III	0.0			-
haloacetate_dehalogenase	0.0			-
hydroxyacylglutathione_hydrolase	2.36592752863			0.0376315507204
homocysteine_S_methyltransferase	2.07237107269			-
oligogalacturonide_transport_system_permease_protein	2.10750743957			0.00440719251105
pimeloyl_CoA_dehydrogenase	0.0			-
competence_factor_transport_accessory_protein_ComB	0.166314106733			-
myo_inositol_1_phosphate_synthase	2.66943435668			-
two_component_system_AgrA_family_sensor_histidine_kinase_AgrC	1.78438729365			-
PAH_dioxygenase_small_subunit	0.0			-
osmoprotectant_transport_system_substrate_binding_protein	1.68627692576			0.0216349874129
PTS_system_N_acetylglucosamine_specific_IIA_component	0.0			-
alpha_glucoside_transport_system_ATP_binding_protein	0.0			-
chemosensory_pili_system_protein_ChpB_putative_protein_glutamate_methylesterase	0.0			-
agmatinase	2.60915125355			-
PTS_system_beta_glucoside_arbutinsalicincellobiose_specific_IIC_component	0.0			-
small_subunit_ribosomal_protein_S30e	0.0			-
ubiquitin_conjugating_enzyme_E2_variant	0.0			-
f_2_dehydro_3_deoxygalactonokinase	1.73407351756			0.00583942933427
f_4_hydroxybutyrate___CoA_ligase_AMP_forming	0.0			-
lecithin_cholesterol_acyltransferase	0.390235812593			0.000606308348044
toxin_co_regulated_pilus_biosynthesis_protein_D	0.0			-
two_component_system_OmpR_family_osmolarity_sensor_histidine_kinase_EnvZ	1.79154182041			-
toxin_co_regulated_pilus_biosynthesis_protein_E	0.0			-
histidine_ammonia_lyase	2.6372174593			-
citrate_lyase_subunit_alpha_citrate_CoA_transferase	2.46101000522			-
transcription_initiation_factor_TFIIE_subunit_alpha	0.0			-
light_independent_protochlorophyllide_reductase_subunit_L	0.0			-
sec_independent_protein_translocase_protein_TatE	1.51307448529			0.0295609787878
hydroxydechloroatrazine_ethylaminohydrolase	1.97166586967			-
adenosylcobinamide_GDP_ribazoletransferase	2.9486915071			-
protochlorophyllide_reductase	0.0			-
oxaloacetate_decarboxylase_alpha_subunit	2.85553658815			-
f_2_oxoisovalerate_ferredoxin_oxidoreductase_delta_subunit	0.0			-
PTS_system_mannose_specific_IIC_component	2.69526011011			-
ATP_binding_cassette_subfamily_B_bacterial_HlyBCyaB	0.0			-
bis5_nucleosyl_tetraphosphatase_symmetrical	1.81717362049			-
sulfoacetaldehyde_acetyltransferase	0.470513006512			-
two_component_system_OmpR_family_NiII_responsive_andor_redox_responsive_regulator_NrsR	0.0			-
argininosuccinate_lyase_amino_acid_N_acetyltransferase	0.0			-
two_component_response_regulator_ARR_A_family	0.0			-
neutral_amino_acid_transport_system_permease_protein	0.0			-
ribitol_2_dehydrogenase	0.0			-
hydroxymethylglutaryl_CoA_lyase	1.60402172719			0.000693542807812
molybdopterin_synthase_catalytic_subunit	1.98620353406			-
catalase_peroxidase	2.06032464911			0.0454818937207
thiamine_transport_system_ATP_binding_protein	1.74823245322			4.17430452302e-06
dimethylaniline_monooxygenase_N_oxide_forming	0.0			-
two_component_system_chemotaxis_family_sensor_kinase_Cph1	0.0			-
coenzyme_F420_0_L_glutamate_ligase_coenzyme_F420_1_gamma_L_glutamate_ligase	1.15805121842			0.00159897872795
acid_phosphatase_class_A	2.54958068513			-
acid_phosphatase_class_B	1.74897210994			3.20886121128e-06
phosphatidylcholine_synthase	0.0			-
isopentenyl_phosphate_kinase	0.0			-
glycogen_phosphorylase	3.30919850653			-
dCTP_deaminase	2.01183845105			-
two_component_system_cell_cycle_response_regulator_CpdR	0.0			-
protein_PII_uridylyltransferase	2.00665532478			-
acetyl_CoA_carboxylase_biotin_carboxylase_2	0.0			-
acyl_CoA_oxidase	0.0			-
circumsporozoite_protein	0.0			-
L_rhamnose_isomerase	2.61247885383			-
two_component_system_NtrC_family_C4_dicarboxylate_transport_sensor_histidine_kinase_DctB	1.50701831298			-
flavin_reductase	1.50545788298			-
L_2_hydroxycarboxylate_dehydrogenase_NAD	1.59175147356			0.000463421481289
tryptophanyl_tRNA_synthetase	3.14226400003			-
nitrogenase_molybdenum_iron_protein_alpha_chain	1.81262428281			-
phosphogluconate_2_dehydrogenase	0.0			-
molecular_chaperone_HtpG	3.1215004695			-
mycobactin_salicyl_AMP_ligase	0.0			-
phycocyanin_beta_chain	0.0			-
urea_transport_system_permease_protein	0.387154256283			-
phosphatase_RapC_regulator	0.0			-
Rrf2_family_transcriptional_regulator_nitric_oxide_sensitive_transcriptional_repressor	1.97752821131			-
molecular_chaperone_DnaK	3.20888036839			-
D_sorbitol_dehydrogenase_acceptor	0.0			-
formamidopyrimidine_DNA_glycosylase	2.688370737			-
lipopolysaccharide_export_system_permease_protein	1.99313221167			-
UDP_glucose_galactosylLPS_alpha_1_2_glucosyltransferase	1.51307448529			0.0295609787878
phosphatidylglycerophosphatase_B	2.18398855297			1.59646637598e-11
phosphatidylglycerophosphatase_A	2.34632464298			-
S_2_hydroxy_acid_oxidase	0.0			-
ATP_dependent_Clp_protease_protease_subunit	3.20952050665			0.0344165479607
plastocyanin	0.0			-
bilin_biosynthesis_protein	0.0			-
protein_S_isoprenylcysteine_O_methyltransferase	0.0			-
pyridoxamine_5_phosphate_oxidase	2.23391476056			-
anaerobic_dimethyl_sulfoxide_reductase_subunit_C_DMSO_reductase_anchor_subunit	1.7221885751			-
putrescine_transport_system_substrate_binding_protein	1.57527734401			0.00542037101592
chemotaxis_related_protein_WspB	1.48005046743			0.00710318926203
scyllo_inosamine_4_kinase	0.0			-
alcohol_dehydrogenase_cytochrome_c	0.0			-
putrescine_transport_system_permease_protein	1.54527838254			0.00688716840988
pectate_lyase	2.14159278366			-
DNA_polymerase_III_subunit_chi	1.81717362049			-
imidazoleglycerol_phosphate_dehydratase_histidinol_phosphatase	2.776204522			-
neutral_amino_acid_transport_system_ATP_binding_protein	0.0			-
cobalt_precorrin_5A_hydrolase_precorrin_3B_C17_methyltransferase	0.0			0.026983665876
f_5_nucleotidase	1.50545788298			-
guanylate_cyclase_other	0.0			-
sarcosine_oxidase_subunit_beta	1.30391056616			0.00449171353183
regulator_of_CtrA_degradation	0.0			-
demethylmenaquinone_methyltransferase_2_methoxy_6_polyprenyl_1_4_benzoquinol_methylase	3.13690627004			-
aminotransferase	1.13112643563			0.027815085789
f_2_hydroxyisoflavone_reductase	0.0			-
phenylalanine_4_hydroxylase	0.409955087649			-
allophycocyanin_beta_subunit	0.0			-
UDP_N_acetylglucosamine_glucosylLPS_alpha_1_2_N_acetylglucosaminyltransferase	1.50545788298			-
minimal_PKS_acyl_carrier_protein	0.0			-
coenzyme_F420_hydrogenase_subunit_gamma	0.0			-
glyoxylatehydroxypyruvate_reductase_A	1.83258424097			0.00200462292583
anaerobic_dimethyl_sulfoxide_reductase_subunit_B_DMSO_reductase_iron__sulfur_subunit	1.86925087052			-
ATP_phosphoribosyltransferase_regulatory_subunit	2.84590868502			0.000496016565205
ribose_phosphate_pyrophosphokinase	3.25593154086			0.00317438150258
f_2_methylcitrate_dehydratase	1.71347153842			0.000484793041159
asparaginyl_tRNA_synthetase	3.09926171462			-
f_2_dehydro_3_deoxy_D_arabinonate_dehydratase	0.0			-
D_xylulose_reductase	0.0			-
glutamyl_endopeptidase	1.97767234536			2.30236758979e-05
C_5_ketoreductase	0.0			-
carbonic_anhydrase	0.853512421329			1.98944853989e-05
D_alanyl_D_alanine_carboxypeptidase_penicillin_binding_protein_56	3.41134083357			-
S_formylglutathione_hydrolase	1.72038277797			0.00100457395246
carbon_monoxide_dehydrogenase_catalytic_subunit	2.51081063926			-
arginine_pyruvate_transaminase	0.0			-
N_isopropylammelide_isopropylaminohydrolase	0.0			-
L_gulonolactone_oxidase	0.390235812593			0.000606308348044
photosystem_II_Psb27_protein	0.0			-
phycocyanin_associated_rod	0.0			-
f_4_alpha_methyl_delta7_sterol_4alpha_methyl_oxidase	0.0			-
PTS_system_sorbose_specific_IID_component	1.69387495698			-
mannopine_transport_system_ATP_binding_protein	0.0			-
two_component_system_OmpR_family_sensor_histidine_kinase_MtrB	0.0			-
phosphatidylethanolamine_N_methyltransferase	0.0			-
tRNA_2_thiouridine_synthesizing_protein_C	1.74823701816			4.82515278287e-06
tRNA_2_thiouridine_synthesizing_protein_B	1.74823701816			4.82515278287e-06
tRNA_2_thiouridine_synthesizing_protein_A	1.82139043104			-
transcription_initiation_factor_TFIIB	0.0			-
f_3alphaor_20beta_hydroxysteroid_dehydrogenase	0.0			-
F_type_H_transporting_ATPase_subunit_O	0.0			-
tRNA_2_thiouridine_synthesizing_protein_E	1.78420684952			0.0134275948776
tRNA_2_thiouridine_synthesizing_protein_D	1.74823701816			4.82515278287e-06
all_trans_nonaprenyl_diphosphate_synthase	0.0			-
minor_extracellular_serine_protease_Vpr	0.0			-
primary_amine_oxidase	0.0			-
CDP_diacylglycerol___serine_O_phosphatidyltransferase	3.03953142629			-
f_2_enoate_reductase	2.05837617457			-
F_type_H_transporting_ATPase_subunit_gamma	3.230676911			-
cag_pathogenicity_island_protein_11	0.0			-
pyruvate_dehydrogenase_quinone	2.2342558403			0.00432411552409
sorbitolmannitol_transport_system_permease_protein	0.0			0.0105195656163
f_2_aminoethylphosphonate_transport_system_permease_protein	0.0			-
ethylbenzene_hydroxylase_subunit_alpha	0.0			-
N4_beta_N_acetylglucosaminyl_L_asparaginase	1.65184951379			0.0253389166971
nitrite_reductase_NADH_large_subunit	1.57788282943			-
f_2_3_dihydroxybenzoate_AMP_ligase	1.93526583991			0.000708843112925
f_4_hydroxy_2_oxovalerate_aldolase	2.5413135932			0.0146076577822
alpha_ribazole_phosphatase	2.90939020341			-
cinnamoyl_CoA_phenyllactate_CoA_transferase	0.386220741116			0.0257599354287
ketoreductase_RED1	0.0			-
cytochrome_o_ubiquinol_oxidase_subunit_III	1.71938881031			0.000901715098096
malate_dehydrogenase_decarboxylating	0.0			-
oligo_1_6_glucosidase	3.05697912621	HC	2.01193473476	0.0245570548999
cystathionine_gamma_synthase	2.31363134149			0.00984696322092
f_2_methylcitrate_synthase	2.33847765348			1.12280571534e-06
f_3_isopropylmalate_dehydrogenase	3.05422155791			-
two_component_system_NtrC_family_nitrogen_regulation_sensor_histidine_kinase_GlnL	1.79116411458			-
phenylalanine_ammonia_lyase	0.0			-
formiminotetrahydrofolate_cyclodeaminase	1.87981877247			0.00552322653762
nucleoside_diphosphate_kinase	2.65418346214			0.00188563791967
naphthalene_1_2_dioxygenase_subunit_alpha	0.0			-
large_subunit_ribosomal_protein_L15e	0.0			-
large_subunit_ribosomal_protein_L40e	0.0			-
cis_1_2_dihydro_1_2_dihydroxynaphthalenedibenzothiophene_dihydrodiol_dehydrogenase	0.0			-
creatinine_amidohydrolase	2.72902126728			-
glycerate_dehydrogenase	3.01339279599			-
DNA_polymerase_I	3.13958245456			-
glucose_6_phosphate_isomerase	3.14413922759			-
f_4_diphosphocytidyl_2_C_methyl_D_erythritol_kinase	3.13612784276			-
cholesterol_oxidase	0.0			-
salicylate_hydroxylase	0.0			-
DNA_directed_RNA_polymerases_I_II_and_III_subunit_RPABC2	0.0			-
glutamate_1_semialdehyde_2_1_aminomutase	2.67025682532			-
fibrinogen_binding_protein	0.0			-
zinc_transport_system_ATP_binding_protein	2.9264224517			0.0202909670392
two_component_system_OmpR_family_response_regulator_PhoP	1.71802167615			0.000495885900414
two_component_system_CitB_family_sensor_histidine_kinase_MalK	1.48345960448			2.01128111983e-05
L_arabinose_1_dehydrogenase	0.0			-
formate_dehydrogenase_N_gamma_subunit	1.72852287585			5.26118492808e-06
HOMODA_hydrolase	0.0			-
thiamine_pyridinylase	0.50621613476			-
f_6_phosphofructo_2_kinase_fructose_2_6_biphosphatase_3_160	1.25251063227			0.000126998286925
DNA_replication_and_repair_protein_RecF	3.12786068252			-
L_ascorbate_6_phosphate_lactonase	1.84842013708			-
dynein_light_chain_LC8_type	0.0			-
f_203109	2.74902669692			-
toxin_co_regulated_pilus_biosynthesis_protein_H	0.0			-
toxin_co_regulated_pilus_biosynthesis_protein_I	0.0			-
N_acetylgalactosamine_6_sulfatase	0.0			-
PTS_system_nitrogen_regulatory_IIA_component	2.00632995623			-
toxin_co_regulated_pilus_biosynthesis_protein_F	0.0			-
dUTP_pyrophosphatase	3.15811941254			-
glutaminyl_tRNA_synthetase	3.10106821676			0.0187138090078
toxin_co_regulated_pilus_biosynthesis_protein_T	0.0			-
toxin_co_regulated_pilus_biosynthesis_protein_P	0.0			-
toxin_co_regulated_pilus_biosynthesis_protein_Q	0.0			-
toxin_co_regulated_pilus_biosynthesis_protein_R	0.0			-
toxin_co_regulated_pilus_biosynthesis_protein_S	0.0			-
fructose_transport_system_ATP_binding_protein	0.0			-
large_subunit_ribosomal_protein_L37e	0.0			-
methyl_CoIII_methanol_specific_corrinoid_protein_coenzyme_M_methyltransferase	0.0			-
calmodulin	0.0			-
rhamnose_transport_system_permease_protein	1.29518298184			-
photosystem_I_subunit_VII	0.318672961925			0.0352464390054
phenylalanyl_tRNA_synthetase_beta_chain	3.14200476375			-
dTDP_dihydrostreptose_streptidine_6_phosphate_dihydrostreptosyltransferase	0.0			-
cholera_enterotoxin_subunit_B	0.0			-
tungstate_transport_system_permease_protein	1.10485230767			0.00663773238834
flagella_basal_body_P_ring_formation_protein_FlgA	1.77153841341			0.0072737061026
two_component_system_response_regulator_YcbB	1.530531983			-
methanogen_homocitrate_synthase	0.193030787742			0.0275258524694
hydratase_aldolase	0.0			-
ribonuclease_P_protein_subunit_POP4	0.0			-
microcin_C_transport_system_substrate_binding_protein	1.5142220328			0.0416937184371
benzoylsuccinyl_CoA_thiolase_BbsA_subunit	0.0			-
hemolysin	0.0			-
beta_phosphoglucomutase	2.38863535714			-
large_subunit_ribosomal_protein_L39e	0.0			-
erythromycin_12_hydroxylase	0.0			-
phycocyanobilin_lyase_subunit_alpha	0.0			-
signal_recognition_particle_subunit_SRP54	3.14225994595			-
carnitine_O_palmitoyltransferase_1_liver_isoform	0.0			-
f_5_methylthioadenosineS_adenosylhomocysteine_deaminase	2.9056959378			-
CuIAgI_efflux_system_periplasmic_protein_CusF	1.77270984145			-
branched_chain_amino_acid_transport_system_permease_protein	2.97936410152			-
branched_chain_amino_acid_transport_system_substrate_binding_protein	3.02075773646			-
lactoseL_arabinose_transport_system_ATP_binding_protein	0.0			-
rhamnulokinase	2.83599519989			0.0295794390707
glutathione_S_transferase	2.12582442586			0.0429312777316
carbon_monoxide_dehydrogenase_iron_sulfur_subunit	0.0			-
heptosyltransferase_III	1.95186939779			-
N_acyl_homoserine_lactone_hydrolase	0.0			-
nitrite_reductase_NADH_small_subunit	1.54675025213			0.0184106284264
D_allose_transport_system_permease_protein	1.61684348045			-
anomeric_MurNAcGlcNAc_kinase	1.6252031662			0.0429308562498
acetate_kinase	3.12927146962			-
D_proline_reductase_dithiol_PrdD	0.836426550943			-
D_proline_reductase_dithiol_PrdE	0.988143317263			-
D_proline_reductase_dithiol_PrdB	0.509027931144			-
tagatose_6_phosphate_kinase	2.24899847878			-
f_2_3_diketo_5_methylthiopentyl_1_phosphate_enolase	0.0968829395491			-
D_proline_reductase_dithiol_PrdA	0.946879252027			-
type_VI_secretion_system_protein	0.0			-
propionaldehyde_dehydrogenase	2.30859803601			-
phospholipidcholesterolgamma_HCH_transport_system_ATP_binding_protein	2.84534565223			-
PTS_system_mannose_specific_IID_component	2.80474520897			0.0282474450212
ethanolamine_utilization_cobalamin_adenosyltransferase	1.64898852358			0.028685582933
f_2_hydroxy_6_oxohepta_2_4_dienoate_hydroxylase	0.0			-
threonine_aldolase	2.94268344826			-
tropinone_reductase_I	0.0			-
rhamnulose_1_phosphate_aldolase	2.77157670494			-
aspartyl_tRNA_synthetase	3.17425585362			0.0365325972038
type_IV_secretion_system_protein_VirB1	0.0			-
type_III_effector_protein_PopP2	0.0			-
type_IV_secretion_system_protein_VirB3	1.63132964547			2.68847513736e-06
type_IV_secretion_system_protein_VirB2	1.60304687798			8.51129451475e-07
type_IV_secretion_system_protein_VirB5	1.652268567			0.000320814795577
type_IV_secretion_system_protein_VirB4	1.75526712288			2.63306665792e-05
type_IV_secretion_system_protein_VirB7	0.0			-
type_IV_secretion_system_protein_VirB6	1.10368131994			-
type_IV_secretion_system_protein_VirB9	1.75442001132			2.56352862874e-05
type_IV_secretion_system_protein_VirB8	1.63485572016			1.7438041897e-06
putative_multiple_sugar_transport_system_substrate_binding_protein	2.60943193634			-
two_component_system_OmpR_family_sensor_histidine_kinase_QseC	1.980337698			-
f_3_isopropylmalateR_2_methylmalate_dehydratase_large_subunit	3.4532713883	HC	2.16294063194	0.00870260256997
phosphomevalonate_kinase	1.16326006217			0.00119186282325
L_tartrate_dehydratase_beta_subunit	2.5237270267			-
pyruvate_ferredoxinflavodoxin_oxidoreductase	3.13690505956			-
f_4_hydroxy_2_oxoheptanedioate_aldolase	2.09036265007			-
glutaminase	2.64034686334			-
DNA_polymerase_III_subunit_theta	1.6971012773			0.000403755690282
adenylylsulfate_reductase_subunit_B	0.443005314028			-
DNA_polymerase_III_subunit_psi	1.74823245322			4.17430452302e-06
methyl_accepting_chemotaxis_protein_WspA	1.48005046743			0.00208966673997
adenylylsulfate_reductase_subunit_A	2.47164049745			0.0212919137375
UDP_N_acetylglucosamine__dolichyl_phosphate_N_acetylglucosaminephosphotransferase	0.0			-
F_type_H_transporting_ATPase_subunit_epsilon	3.23064680953			-
ATP_citrate_pro_S_lyase	0.0			-
NADP_dependent_aldehyde_dehydrogenase	1.48019726307			0.0351211421862
chorismate__pyruvate_lyase	1.71988645645			0.000320778858168
glutamate_formiminotransferase	2.39282270956			-
bla_regulator_protein_blaR1	0.0			-
f_2_hydroxymuconate_semialdehyde_hydrolase	0.0			-
cytochrome_aa3_600_menaquinol_oxidase_subunit_I	0.0			-
L_arabonate_dehydrase	0.0			-
f_2_amino_4_deoxychorismate_synthase	0.0			-
nucleoside_deoxyribosyltransferase	0.600329202175			8.17662365831e-08
methylenetetrahydromethanopterin_dehydrogenase	0.0			-
aspartate_kinase	3.24366662276			-
f_1_2_diacylglycerol_3_alpha_glucose_alpha_1_2_glucosyltransferase	0.0			-
beta_galactosidase	3.19548495432			0.0359934527929
arginine_deiminase	1.25169056805			-
anthranilate_synthasephosphoribosyltransferase	2.17397666198			-
levanase	2.90677319586			-
f_5_formylfuran_3_ylmethyl_phosphate_synthase	0.0			-
S_adenosylmethionine_diacylglycerol_3_amino_3_carboxypropyl_transferase	1.47979328095			5.34234044094e-06
cellobiose_phosphorylase	2.2369013373			-
cytochrome_c	1.10615573209			3.7182424681e-05
general_L_amino_acid_transport_system_ATP_binding_protein	1.60825080851			-
secreted_effector_protein_SopD	0.0			-
undecaprenyl_diphosphatase	3.22813476819			-
putative_phosphotransacetylase	2.72785155229			0.00208802546404
serinethreonine_protein_phosphatase_Stp1	0.423034287554			0.0371059983129
phenylpyruvate_tautomerase	0.0			-
transaldolase	2.97314308543			-
D_3_phosphoglycerate_dehydrogenase	3.30087304614			0.00573226000731
ring_1_2_phenylacetyl_CoA_epoxidase_subunit_PaaB	1.24970858312			4.83122217227e-05
arginine_decarboxylase	0.647355054567			0.00457079179366
bisphosphoglyceratephosphoglycerate_mutase	0.0			-
immunoglobulin_G_binding_protein_A	0.0			-
L_arabinose_transport_system_permease_protein	1.54463364601			0.00901399030317
spermidineputrescine_transport_system_permease_protein	3.06930514006			-
gluconate_2_dehydrogenase_alpha_chain	0.955081204082			0.00116236542814
benzoatetoluate_1_2_dioxygenase_subunit_alpha	0.0			-
f_3_oxoacyl_acyl_carrier_protein_synthase_III	3.16698868473			-
PTS_system_N_acetylmuramic_acid_specific_IIC_component	1.69709111445			0.000403755690282
aureolysin	0.0			-
chaperonin_GroEL	3.14128064596			-
DNA_polymerase_alpha_subunit_A	0.0			-
coenzyme_F420_hydrogenase_subunit_delta	0.0			-
photosystem_II_PsbU_protein	0.0			-
peptidoglycan_pentaglycine_glycine_transferase_the_fourth_and_fifth_glycine	0.0			-
methyl_accepting_chemotaxis_protein_PixJ	0.0			-
maltose_6_phosphate_phosphatase	2.9905918336			-
diacylglycerol_kinase_ATP	3.34521510795			-
hydroxymethylglutaryl_CoA_synthase	1.17455418733			0.000983208968327
glycine_dehydrogenase_subunit_2	2.50631773981			-
two_component_system_OmpR_family_response_regulator_QseB	1.92218376192			1.8243794705e-06
f_2_3_cyclic_nucleotide_2_phosphodiesterase_3_nucleotidase_5_nucleotidase	0.0			-
acetylornithine_deacetylase	2.54267501846			-
para_aminobenzoate_synthetase	0.0			-
glyoxylate_reductase	1.69589612335			0.00329973090258
N_acetylmannosamine_6_phosphate_2_epimerase_N_acetylmannosamine_kinase	0.0			-
alpha_alpha_trehalose_phosphorylase	0.0			-
succinyl_CoA_S_malate_CoA_transferase_subunit_B	0.0			-
PTS_system_ascorbate_specific_IIC_component	2.40937662283			-
alpha_1_2_glucosyltransferase	0.0			-
f_4_alpha_glucanotransferase	3.20742537764			-
serpin_B	2.4402915927			-
UDP_glucose_4_epimerase	3.40065687607			-
exodeoxyribonuclease_VII_small_subunit	3.11677053058			0.00141093492564
N_acetylneuraminate_synthase	2.52823627399			-
f_2_dehydro_3_deoxyphosphooctonate_aldolase_KDO_8_P_synthase	2.84567132191			-
thymidine_phosphorylase	1.74426876727			0.000285432164267
chlorobactene_lauroyltransferase	0.0			-
f_3_methylfumaryl_CoA_hydratase	0.0			-
cytochrome_c_oxidase_assembly_protein_subunit_15	1.48127317578			-
PTS_system_galactitol_specific_IIA_component	2.38348312749			-
cytochrome_c_oxidase_assembly_protein_subunit_11	1.11109711404			0.00143261252427
protective_antigen	0.0			-
cell_division_protein_FtsA	2.81685193624			-
excinuclease_ABC_subunit_A	3.31069514122			-
excinuclease_ABC_subunit_B	3.14225994595			-
excinuclease_ABC_subunit_C	3.12793051059			-
putative_selenate_reductase_molybdopterin_binding_subunit	1.51307448529			0.0398914890061
DNA_polymerase_II_small_subunit	0.0			-
exodeoxyribonuclease_V_beta_subunit	1.81603623352			-
phosphocarrier_protein_HPr	1.79274163668			0.00208802546404
dihydroneopterin_aldolase_2_amino_4_hydroxy_6_hydroxymethyldihydropteridine_diphosphokinase	2.87517753394	HC	2.00961517138	0.000757399554415
lipid_A_ethanolaminephosphotransferase	1.72028673047			-
LPPG_FO_2_phospho_L_lactate_transferase	0.0			-
pectinesterase	2.8129516617			-
mannonate_dehydratase	1.72581833131			0.0349354944848
chorismate_mutase_prephenate_dehydrogenase	2.08432299598			-
f_5_deoxynucleotidase	2.52212407014			0.00177302066347
carbon_monoxide_dehydrogenase_small_subunit	2.95563256512			-
two_component_system_CitB_family_sensor_histidine_kinase_CitS	0.0			-
malate_CoA_ligase_subunit_beta	0.0			-
glycosylphosphatidylinositol_phospholipase_D	0.0			-
UDP_N_acetylmuramate_dehydrogenase	3.14600651164			-
para_aminobenzoate_synthetase_component_II	1.92916956965			-
nitrogenase_delta_subunit	0.0			-
cobaltochelatase_CobN	2.38472206992			-
DNA_directed_RNA_polymerase_subunit_alpha	3.11432860598			-
D_glycero_alpha_D_manno_heptose_7_phosphate_kinase	2.08704367084			-
cobalt_precorrin_7_C5_methyltransferase	1.97418051277			0.00854921333136
two_component_system_sensor_histidine_kinase_FlrB	0.390339896294			0.0195655509925
primosomal_replication_protein_N	1.72834138327			5.26118492808e-06
proteasome_beta_subunit	0.0			-
putative_protease	3.42306517383			-
acetyl_CoA_acyltransferase_2	0.0			-
PTS_system_D_glucosamine_specific_IIB_component	0.0			-
cobaltochelatase_CobS	1.38779449534			1.95332153473e-06
cobaltochelatase_CobT	1.10687230804			-
large_subunit_ribosomal_protein_L27	3.1363606353			-
two_component_system_chemotaxis_family_sensor_kinase_CheA	2.5400826199			-
homogentisate_1_2_dioxygenase	0.0			-
large_subunit_ribosomal_protein_L24	3.134649719			-
large_subunit_ribosomal_protein_L23	3.14225994595			-
pyruvate_dehydrogenase_E1_component_alpha_subunit	2.03954172552			-
large_subunit_ribosomal_protein_L21	3.1422391984			-
phosphatidylethanolaminephosphatidyl_N_methylethanolamine_N_methyltransferase	0.0			-
ribulose_phosphate_3_epimerase	3.1985268056			0.00466517574968
yersiniabactin_nonribosomal_peptide_synthetase	1.30053372467			6.9962182848e-05
long_chain_acyl_CoA_dehydrogenase	0.0			-
large_subunit_ribosomal_protein_L29	3.12579927846			-
large_subunit_ribosomal_protein_L28	3.11162424028			-
CpeT_protein	0.0			-
arginine_kinase	1.47854365542			4.39598534096e-05
flagellar_protein_FliOFliZ	2.3179150449			0.0376315507204
p_hydroxybenzoate_3_monooxygenase	0.0			0.00249830121224
pyruvate_ferredoxin_oxidoreductase_gamma_subunit	2.34569357735			-
succinate_semialdehyde_dehydrogenase	1.5061597534			0.0474619188406
aliphatic_nitrilase	1.47854365542			4.39598534096e-05
copper_chaperone	2.51492428724			-
phycocyanobilin_lyase_subunit_beta	0.0			-
flavin_prenyltransferase	2.3752397452			-
saccharopine_dehydrogenase_NAD_L_lysine_forming	3.03235888005			-
two_component_system_NarL_family_sensor_histidine_kinase_RcsD	1.6971012773			0.000403755690282
dihydromonapterin_reductase_dihydrofolate_reductase	1.94094601012			0.000757212210049
C4_dicarboxylate_transporter_DctM_subunit	2.65359008789			0.00400581831049
hexokinase	1.94652884215			-
uracil_phosphoribosyltransferase	3.15480611879			-
imidazoleglycerol_phosphate_dehydratase	2.91762718123			-
UDP_GlcNAc3NAcA_epimerase	0.832747694492			0.00651906399143
lysophosphatidate_acyltransferase	0.0			-
D_ribulokinase	0.0			-
aldose_1_epimerase	3.29876475435			-
anthrax_lethal_toxin_endopeptidase	0.0			-
PTS_system_mannitol_specific_IIC_component	2.2527287264			-
transcription_termination_factor_Rho	3.03711752511			-
PTS_system_sorbose_specific_IIC_component	1.68995239308			-
UDP_N_acetylglucosamine_2_epimerase_hydrolysing	0.0			-
two_component_system_NarL_family_vancomycin_resistance_sensor_histidine_kinase_VraS	0.0			-
arabinose_5_phosphate_isomerase	2.85765085767			-
L_tartrate_dehydratase_alpha_subunit	2.51596338259			-
lactoseL_arabinose_transport_system_substrate_binding_protein	2.63771233511			-
L_arabinonolactonase	0.0			-
thiopurine_S_methyltransferase	1.51400874265			0.00155180959185
acetyl_CoA_decarbonylasesynthase_complex_subunit_delta	2.21830415958			-
sulfur_carrier_protein	2.97194969472			-
pentalenene_synthase	0.0			-
epi_isozizaene_synthase	0.0			-
bacteriochlorophyll_C8_methyltransferase	0.0			-
ribose_transport_system_substrate_binding_protein	3.36019126475	HC	2.27875633066	0.0143645833499
DNA_cytosine_5_methyltransferase_1	3.27333228068			-
spermidine_synthase	2.82041328817			-
two_component_system_response_regulator_RpfG	0.0			-
cellobiose_transport_system_permease_protein	1.03966069856			-
diaminohydroxyphosphoribosylaminopyrimidine_deaminase_5_amino_6_5_phosphoribosylaminouracil_reductase	3.35387957342			0.028685582933
methanol_dehydrogenase_cytochrome_c_subunit_2	0.0			-
shortbranched_chain_acyl_CoA_dehydrogenase	0.0			-
flagellin	2.82404935331			-
f_3_hydroxyanthranilate_3_4_dioxygenase	0.0			-
beta_1_4_mannosyl_glycoprotein_beta_1_4_N_acetylglucosaminyltransferase	0.883861837938			-
hydroxypyruvate_reductase	2.24815921214			-
DNA_primase	3.1359576581			-
ATP_binding_cassette_subfamily_B_bacterial_RtxB	1.23542449928			2.69453229736e-06
accessory_gene_regulator_B	2.84350315483			-
phosphatidate_phosphatase	0.0			-
S_1_phenylethanol_dehydrogenase	0.0			-
very_long_chain_acyl_CoA_dehydrogenase	0.0			-
f_4_hydroxybutyrate_dehydrogenase	0.58931462144			-
secretion_monitor	1.6971012773			0.000403755690282
menaquinone_dependent_protoporphyrinogen_oxidase	1.84822397172			-
fumarate_hydratase_class_I	2.76575180464			-
lia_operon_protein_LiaH	0.0			-
lysine_N6_hydroxylase	1.34145910026			-
f_3_hydroxyacyl_acyl_carrier_protein_dehydratase	3.01589925899			-
flagellar_transcriptional_activator_FlhD	1.69809024271			0.00144065953226
f_3_phenylpropionatetrans_cinnamate_dioxygenase_ferredoxin_reductase_component	0.0			-
gamma_glutamyl_gamma_aminobutyraldehyde_dehydrogenase	0.751674812318			0.0209224498936
methyl_accepting_chemotaxis_protein	3.45619156089			-
flagellar_transcriptional_activator_FlhC	1.7189592985			0.00124335762588
two_component_system_OmpR_family_copper_resistance_phosphate_regulon_response_regulator_CusR	2.55036155022			-
L_ectoine_synthase	0.0			-
spermine_synthase	0.0			-
glutathionylspermidine_synthase	2.26028585484			-
dihydropyrimidinase	2.71005568286			-
glucosamine_6_phosphate_deaminase	3.25427805413			-
diapolycopene_oxygenase	0.0			-
glycine_C_acetyltransferase	2.87184303437			-
undecaprenyl_phosphate_4_deoxy_4_formamido_L_arabinose_transferase	2.33226582128			-
formate_dehydrogenase_subunit_gamma	1.88829574049			-
sigma_54_dependent_transcriptional_regulator_flagellar_regulatory_protein	0.0			-
monooxygenase	0.0			-
pyruvate_carboxylase_subunit_A	0.0			-
pyruvate_carboxylase_subunit_B	2.81323809043			-
N_carbamoylsarcosine_amidase	0.0			-
glutathione_transport_system_ATP_binding_protein	1.79766624368			0.00132476350314
bifunctional_aspartokinase_homoserine_dehydrogenase_2	2.0192555304			0.000320635137484
large_subunit_ribosomal_protein_L14e	0.0			-
phosphoribosylanthranilate_isomerase	3.02130577364			0.0339042020261
large_subunit_ribosomal_protein_L41e	0.0			-
f_5_10_methylenetetrahydromethanopterin_reductase	0.0			-
cephalosporin_C_deacetylase	1.96022006921			-
photosystem_II_P680_reaction_center_D1_protein	0.0			-
aldehyde_dehydrogenase	0.0			-
chalcone_synthase	1.47854365542			0.00134884135841
flagellar_hook_associated_protein_3_FlgL	2.27577120202			-
aspartate_ammonia_lyase	2.92070301395			-
glycerate_2_kinase	0.0			-
inhibitor_of_cysteine_peptidase	0.785872746579			-
host_factor_I_protein	2.334225282			-
O_succinylbenzoate_synthase	2.58091522287			0.00018174044687
ribonuclease_P_protein_subunit_RPR2	0.0			-
chlorophyllide_a_reductase_subunit_X	0.0			-
peptidyl_prolyl_cis_trans_isomerase_NIMA_interacting_1	0.0			-
hexosaminidase	3.41126974981			-
divinyl_protochlorophyllide_a_8_vinyl_reductase	0.0			-
undecaprenyl_phosphate_alpha_L_ara4FN_deformylase	1.71823963781			0.00605879260674
thiamine_phosphate_diphosphorylase_hydroxyethylthiazole_kinase	1.33645435127			-
chlorophyllide_a_reductase_subunit_Z	0.0			-
octopinenopaline_transport_system_permease_protein	0.0			-
aminoacrylate_hydrolase	1.79323687158			0.00727145943344
dipeptide_transport_system_ATP_binding_protein	1.72819531859			6.24907124128e-06
two_component_system_AgrA_family_sensor_histidine_kinase_ComD	0.166314106733			-
two_component_system_OmpR_family_aerobic_respiration_control_protein_ArcA	1.74823245322			4.17430452302e-06
DNA_helicase_II_ATP_dependent_DNA_helicase_PcrA	3.46130345845			-
f_2_aminobenzoate_CoA_ligase	0.0			-
sirohydrochlorin_ferrochelatase	0.0			-
two_component_system_CitB_family_response_regulator_CitT	0.0			-
nitronate_monooxygenase	1.55178131817			0.000791336548145
uroporphyrinogen_III_methyltransferase_synthase	0.0			-
two_component_system_CitB_family_response_regulator_CitB	1.69709111445			0.000403755690282
cyclohexadienyl_dehydratase	1.65232564661			0.000164991081098
methionyl_tRNA_formyltransferase	3.14343860253			-
dihydroorotate_dehydrogenase_fumarate	3.23032689157			-
Delta14_sterol_reductase	0.0			-
apyrase	0.0			-
type_VI_secretion_system_secreted_protein_Hcp	1.63994600718			-
anaerobic_nitric_oxide_reductase_flavorubredoxin	1.54462635076			0.00753722898033
methicillin_resistance_protein	2.44084832511			0.0314392038266
long_chain_fatty_acid___luciferin_component_ligase	0.0			-
acetyl_CoA_carboxylase_carboxyl_transferase_subunit_beta	2.88169775317			-
vitamin_B12_transport_system_ATP_binding_protein	1.71801678229			0.000403920039264
DNA_directed_RNA_polymerase_subunit_delta	1.69068182546			0.0314392038266
stearoyl_CoA_desaturase_Delta_9_desaturase	1.51696908539			0.0471113675375
pyruvate_water_dikinase	2.38725390768			0.0410986086091
cysteine_synthase_B	1.86420985827			-
hydroxymethylglutaryl_CoA_reductase	1.19385328792			-
cysteine_synthase_A	3.24208195973			-
rhamnose_transport_system_substrate_binding_protein	2.20054159897			-
flagellar_hook_associated_protein_2	2.53781974618			-
dehydrogluconokinase	0.0			-
PTS_system_D_glucosamine_specific_IIA_component	0.178912256414			-
F_type_H_transporting_ATPase_subunit_beta	3.23067689146			-
photosystem_I_4_8kDa_protein	0.0			-
formate__tetrahydrofolate_ligase	3.11064807949			-
quinateshikimate_dehydrogenase	1.61796349112			0.0121233258036
methylene_tetrahydromethanopterin_dehydrogenase	0.0			-
biphenyl_2_3_diol_1_2_dioxygenase	1.36911219992			-
L_serine_dehydratase	3.29224674563			-
peptidoglycan_glycosyltransferase	2.73807444301			0.0151047082813
cyclohexanecarboxyl_CoA_dehydrogenase	0.0			-
glucose_1_phosphate_thymidylyltransferase	3.20537856162			-
dGTPase	3.1207443175			-
succinylglutamate_desuccinylase	1.53755914581			0.00967273199148
glutamate_racemase	3.11316877636			-
taurine_dehydrogenase_large_subunit	0.0			-
f_6_kDa_early_secretory_antigenic_target	0.855889185199			-
bifunctional_diaminopimelate_decarboxylase_aspartate_kinase	0.0			-
adenosylcobinamide_kinase_adenosylcobinamide_phosphate_guanylyltransferase	3.22833653543			-
cysteine_synthase_O_phosphoserine_sulfhydrylase_cystathionine_beta_synthase	0.0			-
f_1_2_dihydroxy_3_keto_5_methylthiopentene_dioxygenase	0.0			-
f_2_oxoglutarate_dehydrogenase_E1_component	2.07597204815			0.00343219827699
beta_ureidopropionase	0.390235812593			0.000606308348044
AgrD_protein	0.0			-
methanogen_homoisocitrate_dehydrogenase	0.0			-
xanthine_dehydrogenase_YagT_iron_sulfur_binding_subunit	0.0			-
serine_racemase	0.0			-
exfoliative_toxin_AB	1.1848357736			-
tryptophan_halogenase	0.0			-
f_4_hydroxybutyrate_dehydrogenase_sulfolactaldehyde_3_reductase	1.51307448529			0.0295609787878
UDP_D_galactose_glucosylLPS_alpha_1_3_D_galactosyltransferase	0.0			-
maleylacetate_reductase	0.0			-
f_5_10_methenyltetrahydromethanopterin_hydrogenase	0.0			-
chemotaxis_protein_MotC	0.0			-
arginineornithine_transport_system_permease_protein	0.0			-
hydroxybutyrate_dimer_hydrolase	0.0			-
nondiscriminating_glutamyl_tRNA_synthetase	2.01387269524			0.0153587741634
superoxide_dismutase_Fe_Mn_family	2.76379163056			-
avermectin_B_5_O_methyltransferase	0.0			-
nicotinate_nucleotide_pyrophosphorylase_carboxylating	2.96430232225			0.00226407582238
D_citramalate_synthase	2.44259645347			-
phosphatidate_cytidylyltransferase	3.16732581084			-
mitochondrial_trans_2_enoyl_CoA_reductase	1.47854365542			4.77843255859e-05
two_component_system_NtrC_family_nitrogen_regulation_response_regulator_NtrX	1.26223179881			2.15414824746e-06
long_chain_fatty_acid__CoA_ligase_ACSBG	0.0			-
L_lactate_dehydrogenase_cytochrome	1.51577556067			-
prolyl_oligopeptidase	2.53839197815			-
two_component_system_NarL_family_invasion_response_regulator_UvrY	1.71801678229			0.000403920039264
ornithine_carbamoyltransferase	2.9615292817			-
threonyl_tRNA_synthetase	3.14753171908			-
acetyl_CoApropionyl_CoA_carboxylase_biotin_carboxylase_biotin_carboxyl_carrier_protein	1.42989547031			0.00370886930722
two_component_system_repressor_protein_LuxO	0.390235812593			0.000606308348044
f_7_carboxy_7_deazaguanine_synthase	2.4295116568			0.0314392038266
propionyl_CoA_synthetase	1.50731355697			-
gamma_glutamyl_hercynylcysteine_S_oxide_hydrolase	1.74945616704			8.07014151726e-06
translation_initiation_factor_eIF_2B_subunit_alpha	0.0			-
ribose_transport_system_ATP_binding_protein	3.07028415574			-
nitric_oxide_synthase_bacterial	0.0			-
homospermidine_synthase	0.0			-
f_2_3_dihydroxy_2_3_dihydrophenylpropionate_dehydrogenase	0.0			-
serine_O_acetyltransferase	3.22521374935			-
ADP_L_glycero_D_manno_heptose_6_epimerase	2.30518597648			0.0219828629601
sterol_carrier_protein_2	0.0			-
triphosphoribosyl_dephospho_CoA_synthase	1.70883563308			0.00026604221626
phycoerythrocyanin_beta_chain	0.0			-
PTS_system_sucrose_specific_IIA_component	1.04675798979			0.000212072864317
dihydroorotate_dehydrogenase	0.0			-
L_aspartate_oxidase	2.99142324904			0.000214947357217
UDP_N_acetylmuramate__alanine_ligase	3.12981711921			-
sarcosine_oxidase_subunit_alpha	1.44972009255			0.000962242536042
two_component_system_OmpR_family_response_regulator_VicR	1.86139395812			-
prolycopene_isomerase	0.0			-
methyl_accepting_chemotaxis_protein_I_serine_sensor_receptor	1.71911890041			0.00173672777369
two_component_system_NarL_family_vancomycin_resistance_associated_response_regulator_VraR	2.31183621384			0.0164130415014
zeta_carotene_desaturase	0.0			-
GDP_D_mannose_3_5_epimerase	0.0			-
ethanolamine_ammonia_lyase_small_subunit	1.77098627502			-
uridine_phosphorylase	3.02546839306			-
malonyl_CoA_reductase_3_hydroxypropionate_dehydrogenase_NADP	0.0			-
omega_amidase	0.0			-
guanidinoacetate_N_methyltransferase	0.0			-
phosphatase_RapF_regulator	0.0			-
f_4_nitrophenyl_phosphatase	2.15928870286			0.000149711230669
DNA_polymerase_II_large_subunit	0.0			-
phosphoribosylformylglycinamidine_synthase	3.14914325791			-
methylthioribose_1_phosphate_isomerase	2.48219305213			-
two_component_system_CitB_family_response_regulator_MalR	0.0			-
lipoyloctanoyl_transferase	2.47634546774			-
PTS_system_glucose_specific_IIC_component	2.11247136024			2.11927661385e-06
f_15_16_dihydrobiliverdin_ferredoxin_oxidoreductase	0.0			-
N_acetylglucosamine_6_phosphate_deacetylase	3.11475355082			-
trehalosemaltose_transport_system_permease_protein	0.0			-
teichoic_acid_transport_system_permease_protein	2.4307264566			-
two_component_system_chemotaxis_family_CheBCheR_fusion_protein	0.842726961926			7.64514066378e-05
S_hydroxymethylglutathione_synthase	0.0			-
heptaprenyl_diphosphate_synthase	2.87865976859			0.00984696322092
alpha_L_fucosidase	3.34359459442			-
ubiquinone_biosynthesis_monooxygenase_Coq7	1.11109711404			0.00143261252427
DNA_directed_RNA_polymerase_subunit_omega	2.86571938027			0.028685582933
oxepin_CoA_hydrolase_3_oxo_5_6_dehydrosuberyl_CoA_semialdehyde_dehydrogenase	1.2494733729			1.50637258926e-06
argininosuccinate_synthase	3.0640970599			-
lactoylglutathione_lyase	3.13273856336			-
large_subunit_ribosomal_protein_L34	3.12144671953			-
hippurate_hydrolase	2.55461522122			0.00795954733897
large_subunit_ribosomal_protein_L36	2.94335619171			-
PTS_system_mannose_specific_IIB_component	2.86936896098			0.0187138090078
large_subunit_ribosomal_protein_L31	3.14758726362			-
large_subunit_ribosomal_protein_L32	3.05948120612			-
large_subunit_ribosomal_protein_L33	3.10885773873			-
dolichyl_diphosphooligosaccharide__protein_glycosyltransferase	0.495996806507			-
positive_phototaxis_protein_PixI	0.0			-
quinoprotein_glucose_dehydrogenase	1.96487593549			0.00562493126087
pantetheine_phosphate_adenylyltransferase	0.0			-
flagellum_specific_ATP_synthase	2.41074594233			0.0282474450212
LEE_encoded_effector_EspG	1.50545788298			-
malate_CoA_ligase_subunit_alpha	0.0			-
large_subunit_ribosomal_protein_L7Ae	0.0			-
dihydropyrimidine_dehydrogenase_NADP	0.0			-
homoserine_kinase	2.56303481278			0.0468043636845
f_2_3_dihydroxy_p_cumate2_3_dihydroxybenzoate_3_4_dioxygenase	0.0			-
pyrophosphate__fructose_6_phosphate_1_phosphotransferase	2.71117164459			-
D_serine_dehydratase	1.76588188774			-
histone_lysine_N_methyltransferase_SETD1	0.0			-
f_5_methyltetrahydropteroyltriglutamate__homocysteine_methyltransferase	2.25690669958			-
peptidyl_prolyl_isomerase_F_cyclophilin_D	0.0			-
methyl_coenzyme_M_reductase_beta_subunit	0.0			-
seryl_tRNA_synthetase	3.14308438756			-
LuxR_family_transcriptional_regulator_quorum_sensing_system_regulator_SdiA	1.56756105732			0.0100179271906
bicarbonate_transport_system_permease_protein	0.0			-
cyclohexa_1_5_dienecarbonyl_CoA_hydratase	0.0			-
lipid_IVA_palmitoyltransferase	1.69800649001			0.000757212210049
peptidoglycan_pentaglycine_glycine_transferase_the_first_glycine	0.0			-
glutaryl_CoA_dehydrogenase	0.0			-
alpha_aminoadipateglutamate_carrier_protein_LysW	0.0			-
chemotaxis_inhibitory_protein	0.0			-
invasin_A	0.0			-
UDP_N_acetylglucosamine__N_acetylmuramyl_pentapeptide_pyrophosphoryl_undecaprenol_N_acetylglucosamine_transferase	3.14062018468			-
putrescine_oxidase	0.0			-
biotin_transport_system_substrate_specific_component	3.06387677938			-
two_component_system_LytT_family_response_regulator_LytT	1.57836902833			-
invasin_D	0.0			-
chymotrypsin_like_protease	0.0			-
f_4_5_dihydroxyphthalate_decarboxylase	0.0			-
ribonucleoside_diphosphate_reductase_subunit_M1	0.0			-
ribonucleoside_diphosphate_reductase_subunit_M2	0.0			-
AraC_family_transcriptional_regulator_transcriptional_regulator_required_for_anaerobic_and_stationary_phase_induction_of_genes	0.0			-
lipopolysaccharide_transport_system_ATP_binding_protein	3.02676492514			-
collagen_type_IV_alpha	0.0			-
glutaconate_CoA_transferase_subunit_B	1.63167691687			0.0132019583695
glutaconate_CoA_transferase_subunit_A	1.5139360397			0.0468043636845
glycogen_synthase	0.0			-
gamma_F420_2_alpha_L_glutamate_ligase	0.0			-
f_5_aminolevulinate_synthase	1.10646548658			-
erythronate_4_phosphate_dehydrogenase	2.48217397923			-
N_acylneuraminate_9_phosphatase	0.0			-
benzoylacetate_CoA_ligase	0.0			-
ferredoxin	0.0			-
butyryl_CoA_dehydrogenase	2.85226876151			-
histone_H3	0.0			-
membrane_fusion_protein	0.0			-
DNA_directed_RNA_polymerase_subunit_beta	3.13609000527			-
D_xylonate_dehydratase	0.0			-
xanthine_dehydrogenase_YagR_molybdenum_binding_subunit	0.0			-
uroporphyrin_III_C_methyltransferase_precorrin_2_dehydrogenase_sirohydrochlorin_ferrochelatase	2.51032918524			0.00336601606251
enolase_phosphatase_E1	0.0			-
f_3_hydroxyisobutyryl_CoA_hydrolase	0.0			-
hydroxyquinol_1_2_dioxygenase	0.0			-
cytochrome_o_ubiquinol_oxidase_subunit_IV	1.71938881031			0.000901715098096
dihydrodiol_dehydrogenase_D_xylose_1_dehydrogenase_NADP	0.691250554275			0.000652117358046
invasion_plasmid_antigen	0.0			-
glycerol_3_phosphate_acyltransferase_PlsY	3.05518565946			-
glycerol_3_phosphate_acyltransferase_PlsX	2.95776820399			-
Lon_like_protease	1.30952267652			0.00231016355297
general_L_amino_acid_transport_system_substrate_binding_protein	1.61833655399			0.0113174240507
f_5_methylthioadenosine_nucleosidase	0.0			-
ceramide_glucosyltransferase	0.0			0.000100418864803
phosphopantothenoylcysteine_decarboxylase	1.61730027711			0.000339894205232
two_component_system_AgrA_family_response_regulator_AgrA	1.52589331297			0.0381914945319
photosystem_I_subunit_XI	0.0			-
octaprenyl_diphosphate_synthase	2.81118386522			0.0387585067493
neutral_ceramidase	0.0			-
outer_membrane_usher_protein	2.30983724601			0.000336032741796
glycerol_dehydratase_medium_subunit	0.527716262459			-
sphinganine_1_phosphate_aldolase	0.0			-
phosphoenolpyruvate_carboxykinase_GTP	2.09419006828			0.0405026374787
limonene_1_2_monooxygenase	0.0			-
purine_nucleosidase	2.49228535333			0.00336601606251
PTS_system_cellobiose_specific_IIA_component	2.40892030162			-
RcsF_protein	1.71801678229			0.000403920039264
acetyl_CoA_carboxylase_biotin_carboxylase_subunit	3.33119087447	HC	2.1909788985	0.0127607201415
diguanylate_cyclase	0.396441954386			-
f_15_cis_phytoene_desaturase	0.0			-
ribonuclease_HII	3.10392463817			-
peptidyl_prolyl_cis_trans_isomerase_A_cyclophilin_A	2.19672048346			0.00810344508775
pyochelin_synthetase	0.0			-
gamma_glutamyltranspeptidase_glutathione_hydrolase	2.1862956377			-
PTS_system_mannose_specific_IIA_component	2.73876575984			0.0253389166971
plasminogen	0.0			-
tRNA_dimethylallyltransferase	3.26166890225			-
leucine_dehydrogenase	1.48135578535			-
f_3_hydroxybutyrate_dehydrogenase	0.76994628716			-
D_xylose_transport_system_ATP_binding_protein	1.76414490987			-
formate_dehydrogenase_subunit_delta	0.0			-
UDP_N_acetylglucosamine_pyrophosphorylase	0.0			-
oxalyl_CoA_decarboxylase	1.56214764453			-
magnesium_protoporphyrin_IX_monomethyl_ester_oxidative_cyclase	0.87646342586			0.00308174222889
endoglucanase	3.00390609767			-
L_iduronidase	0.0			-
two_component_system_LytT_family_response_regulator_AlgR	0.0			-
acyl_lipid_delta12_acetylenase	0.0			-
malonyl_CoAsuccinyl_CoA_reductase_NADPH	0.0			-
f_3_5_cyclic_nucleotide_phosphodiesterase	1.48865623516			0.000242423951771
two_component_system_OmpR_family_NiII_sensor_andor_redox_sensor_kinase_NrsS	0.0			-
thiamine_kinase	1.30574584974			1.11766505531e-05
DNA_polymerase_III_subunit_alpha	3.14813063018			-
formylmethanofuran_dehydrogenase_subunit_D	0.0			-
formylmethanofuran_dehydrogenase_subunit_E	1.50610426443			5.63553121717e-05
phosphonate_transport_system_ATP_binding_protein	2.16954013231			-
formylmethanofuran_dehydrogenase_subunit_A	0.0			-
formylmethanofuran_dehydrogenase_subunit_B	0.0			-
formylmethanofuran_dehydrogenase_subunit_C	0.0			-
pantoate__beta_alanine_ligase	3.01362806097			-
malate_dehydrogenase_quinone	1.90483976088			7.85089389889e-05
acyl_CoA_thioesterase_II	1.79059626418			0.000225434010836
twitching_motility_two_component_system_response_regulator_PilG	0.0			-
FAD_synthetase	0.0			-
phosphocarrier_protein_FPr	1.93485644085			1.61726429618e-06
twitching_motility_two_component_system_response_regulator_PilH	0.0			0.040147390379
acetyl_CoA_decarbonylasesynthase_complex_subunit_beta	0.0			-
indole_3_glycerol_phosphate_synthase_phosphoribosylanthranilate_isomerase	2.36713421199			4.82515278287e-06
f_4_hydroxy_4_methyl_2_oxoglutarate_aldolase	0.0			0.0288944493115
O_phospho_L_seryl_tRNASec_L_selenocysteinyl_tRNA_synthase	0.0			-
choloylglycine_hydrolase	3.06147763652			0.0468043636845
mycobactin_peptide_synthetase_MbtF	0.0			-
mycobactin_peptide_synthetase_MbtE	0.0			-
R_R_butanediol_dehydrogenase_meso_butanediol_dehydrogenase_diacetyl_reductase	0.0			0.00310782913424
light_independent_protochlorophyllide_reductase_subunit_N	0.0			-
fumarylacetoacetase	0.0			0.0105195656163
beta_carotene_ketolase_CrtW_type	0.0			-
NADPH_quinone_oxidoreductase_subunit_4L	0.0			-
light_independent_protochlorophyllide_reductase_subunit_B	0.0			-
glucosearabinose_transport_system_permease_protein	0.0			-
carboxymethylenebutenolidase	2.15323586041			0.000607065675255
sulfite_dehydrogenase	0.0			-
chlorophyllide_a_reductase_subunit_Y	0.0			-
D_alanyl_D_alanine_carboxypeptidase_D_alanyl_D_alanine_endopeptidase_penicillin_binding_protein_4	3.04691328163			-
two_component_system_OmpR_family_aerobic_respiration_control_sensor_histidine_kinase_ArcB	1.74823245322			4.17430452302e-06
alpha_glycerophosphate_oxidase	1.07640624607			0.00541604659509
formate_dehydrogenase_iron_sulfur_subunit	1.86155074987			-
betaine_aldehyde_dehydrogenase	1.79417397956			0.0010486731871
mannan_endo_1_4_beta_mannosidase	2.11749839833			-
NADH_quinone_oxidoreductase_subunit_CD	2.73497893435			-
putative_dinucleoside_polyphosphate_hydrolase	1.93712225715			5.35246358164e-05
precorrin_6Acobalt_precorrin_6A_reductase	2.45091315751			-
competence_protein_ComK	0.0			-
glycerol_kinase	3.00752589988			-
lipoate___protein_ligase	2.44856699589			-
photosystem_II_PsbX_protein	0.0			-
competence_protein_ComQ	0.0			-
two_component_system_OmpR_family_sensor_histidine_kinase_VicK	1.86048012193			-
competence_protein_ComS	0.0			-
propanediol_dehydratase_large_subunit	1.5161410784			0.0105539467204
f_1_4_dihydroxy_2_naphthoate_octaprenyltransferase	3.1434289827	AIH	2.11721173224	0.0190203741023
serine_protease	0.0			-
hemolysin_activationsecretion_protein	0.0			-
chemotaxis_protein_methyltransferase_CheR	2.57878489447			-
steroid_5_alpha_reductase	0.0			-
sarcosine_oxidase	0.0			-
ATP_synthase_in_type_III_secretion_protein_N	1.92518671188			0.0141250835741
processive_1_2_diacylglycerol_beta_glucosyltransferase	2.27581707513			-
sulfatase_modifying_factor_1	0.0			-
coenzyme_F420_hydrogenase_subunit_beta	2.19637777905			-
peptidyl_dipeptidase_A	0.0			-
F_type_H_transporting_ATPase_subunit_a	3.19591038238			-
sulfopyruvate_decarboxylase_subunit_alpha	0.0			-
UDP_N_acetylglucosamine_1_carboxyvinyltransferase	3.25801646968			-
F_type_H_transporting_ATPase_subunit_b	3.20634065419			-
glycerol_3_phosphate_dehydrogenase	2.83760135897			-
ethanolamine_phosphate_phospho_lyase	0.0			-
succinate_semialdehyde_dehydrogenase_glutarate_semialdehyde_dehydrogenase	1.82132784396			0.0454818937207
replication_factor_C_large_subunit	0.0			-
nitrogenase_iron_protein_NifH	2.66088722294			-
catalase	2.41637924859			0.000724818163257
f_4_hydroxy_tetrahydrodipicolinate_reductase	3.16279365338			0.0344165479607
kynurenine_3_monooxygenase	0.0			-
glycerol_1_phosphate_dehydrogenase_NADP	2.17488645518			-
f_4_carboxymuconolactone_decarboxylase	2.94481011778			0.0012174145056
cobalt_precorrin_6B_C15_methyltransferase	1.9743811606			0.00870260256997
NADPH_dehydrogenase_quinone	1.82737673292			0.0319195210197
ribosylpyrimidine_nucleosidase	1.65444433286			0.0495465107244
ironzincmanganesecopper_transport_system_permease_protein	0.0			9.5630909117e-06
two_component_system_NarL_family_response_regulator_DevR	0.0			-
glycerol_3_phosphate_dehydrogenase_subunit_C	1.87346367945			-
glycerol_3_phosphate_dehydrogenase_subunit_B	1.87346367945			-
glucan_1_3_beta_glucosidase	1.40052642433			-
hyaluronoglucosaminidase	2.33621147442			-
methionine_gamma_lyase	1.7857322546			-
two_component_system_OmpR_family_phosphate_regulon_response_regulator_OmpR	1.79151813975			-
peptide_chain_release_factor_subunit_1	0.0			-
flagellar_hook_protein_FlgE	2.41533611768			-
phosphatase_RapK_regulator	0.0			-
f_2_3_4_5_tetrahydropyridine_2_carboxylate_N_succinyltransferase	2.15242527068			-
sulfate_adenylyltransferase_subunit_2	2.79027434202			-
osmoprotectant_transport_system_ATP_binding_protein	2.38391414007			-
sulfate_adenylyltransferase_subunit_1	2.78479702949			-
bifunctional_aspartokinase_homoserine_dehydrogenase_1	2.92212851936			0.0481590423003
double_stranded_uracil_DNA_glycosylase	1.705714423			0.0376315507204
cytokinin_dehydrogenase	0.0			-
cellulose_synthase_UDP_forming	1.90796124138			-
UDP_N_acetylmuramoylalanine__D_glutamate_ligase	3.15893231453			-
putative_spermidineputrescine_transport_system_substrate_binding_protein	2.07377133426			-
f_4Fe_4S_ferredoxin	0.0			-
f_6_phosphogluconolactonase	2.65605995508			-
cholera_toxin_transcriptional_activator	0.0			-
two_component_system_NtrC_family_nitrogen_regulation_sensor_histidine_kinase_NtrY	1.10652371389			-
peroxisomal_2_4_dienoyl_CoA_reductase	0.0			-
tumor_protein_p53_inducible_protein_3	0.0			-
N_acetylmuramic_acid_6_phosphate_etherase	2.52838341418			-
sarcosine_dehydrogenase	0.0			-
glycine_oxidase	0.0			-
LEE_encoded_effector_Map	1.50545788298			-
flotillin	2.4474920526			-
thiamine_transport_system_substrate_binding_protein	1.78765533128			0.00180985371475
ribonucleotide_reductase_class_II	0.0			-
two_component_system_NarL_family_sensor_histidine_kinase_NreB	0.0			-
two_component_system_CAI_1_autoinducer_sensor_kinasephosphatase_CqsS	0.0			-
benzoyl_CoA_reductase_subunit_D	0.0			-
insulysin	0.0			-
benzoyl_CoA_reductase_subunit_A	0.0			-
f_3D_3_54_trihydroxycyclohexane_1_2_dione_acylhydrolase_decyclizing	1.56387048683			-
benzoyl_CoA_reductase_subunit_C	0.0			-
benzoyl_CoA_reductase_subunit_B	0.0			-
mannose_1_phosphate_guanylyltransferase	3.07575635102			-
major_type_1_subunit_fimbrin_pilin	2.23245618294			0.000266011653618
f_4_deoxy_L_threo_5_hexosulose_uronate_ketol_isomerase	2.86508191383			-
two_component_system_chemotaxis_family_sensor_histidine_kinase_and_response_regulator_PixL	0.0			-
DNA_polymerase_III_subunit_epsilon	3.13815983924			-
aryl_sulfotransferase	0.0			-
benzylsuccinate_CoA_transferase_BbsF_subunit	0.0			-
f_4_hydroxybenzoyl_CoA_reductase_subunit_gamma	0.0			-
carboxylesterase_1	0.0			-
succinate_semialdehyde_reductase_NADPH	0.0			-
N_5_amino_5_carboxypentanoyl_L_cysteinyl_D_valine_synthase	0.0			-
choline_dehydrogenase	0.0			-
f_2_3_dihydroxybenzoate_decarboxylase	0.0			-
acyl_homoserine_lactone_synthase	0.0			-
glycine_betaineproline_transport_system_permease_protein	2.32895650058			-
N_ethylmaleimide_reductase	1.72017532897			0.00416213091014
homocitrate_synthase_NifV	1.67497464191			-
phosphoribosylglycinamide_formyltransferase_2	2.76632108701			-
fructuronate_reductase	2.66210849364			-
ribosome_biogenesis_GTPase_thiamine_phosphate_phosphatase	3.14165230478			-
methylmalonyl_CoA_mutase_C_terminal_domain	1.91717580015			6.39885892811e-05
MFS_transporter_NNP_family_nitratenitrite_transporter	2.25163098183			2.76918408018e-06
autoinducer_2_binding_periplasmic_protein_LuxP	0.0			-
xanthine_dehydrogenase_YagS_FAD_binding_subunit	0.0			-
two_component_system_sporulation_sensor_kinase_A	0.0			-
ferredoxin_nitrate_reductase	0.0			-
maltosemaltodextrin_transport_system_substrate_binding_protein	2.56271857089			-
PTS_system_beta_glucoside_specific_IIB_component	1.04234682839			0.000933518314223
glutamate_5_semialdehyde_dehydrogenase	3.06804467628			-
benzoylsuccinyl_CoA_thiolase_BbsB_subunit	0.0			-
adenylosuccinate_lyase	3.14445225183			-
YopJ_protease_family	0.0			-
polygalacturonase	0.0			-
two_component_system_OmpR_family_sensor_histidine_kinase_TrcS	0.0			-
phosphothreonine_lyase	0.0			-
phosphoribosyl_AMP_cyclohydrolase	2.10132171301			0.0219828629601
small_subunit_ribosomal_protein_S19e	0.0			-
f_3_vinyl_bacteriochlorophyllide_hydratase	0.0			-
aminopeptidase_N	2.29725205722			-
f_4_hydroxybenzoate_decarboxylase	0.0			-
f_2_hydroxy_6_oxonona_2_4_dienedioate_hydrolase	0.0			-
sphingomyelin_phosphodiesterase	0.0			-
small_subunit_ribosomal_protein_S6e	0.0			-
type_III_effector_protein_AvrRpm1	0.0			-
oligogalacturonide_lyase	1.98000911691			-
photosystem_I_subunit_IX	0.0			-
phosphoribosyl_ATP_pyrophosphohydrolase	2.07187400257			-
stage_0_sporulation_protein_B_sporulation_initiation_phosphotransferase	0.0			-
phospholipidcholesterolgamma_HCH_transport_system_permease_protein	2.84534164556			-
anthrax_edema_toxin_adenylate_cyclase	0.0			-
f_1_pyrroline_5_carboxylate_dehydrogenase	1.19860893149			0.00126992658426
phycobilisome_core_linker_protein	0.0			-
two_component_system_CitB_family_cit_operon_sensor_histidine_kinase_CitA	1.69709111445			0.000403755690282
f_5_6_7_8_tetrahydromethanopterin_hydro_lyase	0.0			-
photosystem_I_subunit_II	0.0			-
hydroxypyruvate_isomerase	1.96390833698			0.00408333329895
taurine_dioxygenase	0.0			-
f_2_aminoethylphosphonate_transport_system_ATP_binding_protein	0.0			-
photosystem_II_Psb28_2_protein	0.0			-
diacylglycerol_O_acyltransferase	0.0			-
f_2_keto_3_deoxy_L_arabinonate_dehydratase	0.0			-
thiamine_transport_system_permease_protein	1.78735418775			0.00184738880681
glutathione_peroxidase	3.03212119331	AIH	2.21584971087	0.00440719251105
methylenetetrahydrofolate_reductase_NADPH	3.01530810523			-
type_IV_pili_sensor_histidine_kinase_and_response_regulator	1.31963080185			1.19304080639e-06
aromatase	0.0			-
dolichyl_phosphate_beta_glucosyltransferase	0.0			-
ribonucleoside_triphosphate_reductase	3.28351232312	HC	2.00803370951	1.8800108498e-06
dimethylglycine_N_methyltransferase	0.0			-
formate_dehydrogenase	1.68760669204			7.07327441801e-09
beta_carotene_ketolase_CrtO_type	0.0			-
acetyl_CoA_carboxylase_carboxyl_transferase_subunit_alpha	2.55320218123			-
aldehyde_reductase	0.0			-
f_1_phosphofructokinase	2.87285897366			-
urease_subunit_gamma	2.26647468984			-
two_component_system_sporulation_sensor_kinase_C	0.0			-
two_component_system_NarL_family_response_regulator_DegU	0.0			-
formate_C_acetyltransferase	3.2831683009	HC	2.12135928222	0.00282063192133
two_component_system_sporulation_sensor_kinase_D	0.0			-
PTS_system_fructose_specific_IIB_component	0.0			-
ferredoxin_nitrite_reductase	2.16126666233			-
cobalt_precorrin_5B_C1_methyltransferase	2.90597985626			-
anaerobic_magnesium_protoporphyrin_IX_monomethyl_ester_cyclase	1.66775664028			-
NADH_quinone_oxidoreductase_subunit_H	2.7624584366			-
phosphoglucosamine_mutase	2.98400499654			-
putative_ABC_transport_system_ATP_binding_protein	0.0			-
alkanesulfonate_monooxygenase	1.9001676072			0.000157159579985
methyl_CoIII_methylamine_specific_corrinoid_protein_coenzyme_M_methyltransferase	0.0			-
NADH_quinone_oxidoreductase_subunit_G	2.94199373416			-
multidrughemolysin_transport_system_ATP_binding_protein	0.0			-
hydroperoxide_lyase	0.0			-
bifunctional_oligoribonuclease_and_PAP_phosphatase_NrnA	3.1454087184			-
elongation_factor_2	0.0			-
DNA_directed_RNA_polymerase_subunit_E	0.0			-
imidazolonepropionase	2.402335624			-
alanine_glyoxylate_transaminase_serine_glyoxylate_transaminase_serine_pyruvate_transaminase	1.35657908005			0.0289470337382
uridylate_kinase	3.14221566658			-
histone_deacetylase_11	0.0			-
flap_endonuclease_1	0.0			-
flagellar_L_ring_protein_precursor_FlgH	1.86712606614			0.00124344290443
putative_membrane_protein_PagO	0.0			-
plasmin_and_fibronectin_binding_protein_A	0.0			-
f_4_hydroxybenzoyl_CoA_thioesterase	1.48495095785			1.66233985915e-05
streptomycin_6_phosphatase	0.0			-
sphingolipid_Delta_4_desaturase	0.0			-
putative_membrane_protein_PagD	0.0			-
N_acylneuraminate_cytidylyltransferase	2.5823858676			-
multidrug_resistance_protein_K	1.50545788298			-
S_ureidoglycine_aminohydrolase	1.73431743599			0.0161436815145
ATP_binding_cassette_subfamily_C_bacterial_RsaD	0.0			-
D_lactate_dehydrogenase_cytochrome	1.58310404642			0.000272374346331
heptose_II_phosphotransferase	1.75533209363			-
aspartate__ammonia_ligase	2.99265574315			0.0387585067493
enterotoxin_Set1A	0.0			-
two_component_system_sensor_histidine_kinase_and_response_regulator	0.0			-
p_cymene_monooxygenase	0.0			-
large_subunit_ribosomal_protein_L34e	0.0			-
heptosyltransferase_II	2.40119335934			-
isocitrate_dehydrogenase	3.00413961175			-
naphthalene_1_2_dioxygenase_ferredoxin_component	0.0			-
glucosylceramidase	2.70353283076			0.0405026374787
chorismate_synthase	3.13072383238			-
D_galactose_1_dehydrogenase	0.0			-
oligogalacturonide_transport_system_ATP_binding_protein	0.0			-
heptosyltransferase_IV	0.0			-
two_component_system_OmpR_family_response_regulator_BasR	1.69718520473			0.000773813760758
large_subunit_ribosomal_protein_L24e	0.0			-
PTS_system_N_acetylmuramic_acid_specific_IIB_component	0.0			-
dihydroxy_acid_dehydratase	3.2261127958			-
cag_pathogenicity_island_protein_9	0.0			-
PTS_system_cellobiose_specific_IIB_component	2.55784459623			-
cobIalamin_adenosyltransferase	2.91307597357			-
f_7_cyano_7_deazaguanine_reductase	2.82627163445			-
poly3_hydroxybutyrate_depolymerase	0.0			-
Delta7_sterol_5_desaturase	0.0			-
holdfast_attachment_protein_HfaB	0.0			-
holdfast_attachment_protein_HfaA	0.0			-
HTH_type_transcriptional_regulator_transcriptional_repressor_of_NAD_biosynthesis_genes	1.82935952792			0.000164996121574
transitional_endoplasmic_reticulum_ATPase	0.666995418958			-
crossover_junction_endodeoxyribonuclease_RuvC	2.96713151952			-
exosome_complex_component_RRP4	0.0			-
f_5_hydroxyisourate_hydrolase	2.11454750595			0.00781794220135
UDP_N_acetyl_D_galactosamine_dehydrogenase	2.29208225781			-
type_IV_secretion_system_protein_VirB11	1.67904389895			0.000808829337425
large_subunit_ribosomal_protein_L9	3.14224780249			-
selenide_water_dikinase	2.78235537807			-
large_subunit_ribosomal_protein_L4	3.14008855535			-
large_subunit_ribosomal_protein_L5	3.10401817055			-
large_subunit_ribosomal_protein_L6	3.14023277336			-
D_xylose_1_dehydrogenase_NADP	0.0			-
signal_peptidase_II	3.17527045365			-
large_subunit_ribosomal_protein_L1	3.14019011306			-
large_subunit_ribosomal_protein_L2	3.14225859565			-
large_subunit_ribosomal_protein_L3	3.14051483909			-
GDP_L_fucose_synthase	2.90678670099			-
cytochrome_b5_reductase	0.0			-
staphylococcal_complement_inhibitor	0.0			-
dimethylglycine_dehydrogenase	0.0			-
ATP_dependent_DNA_helicase_RecQ	3.29816962148			-
sucrose_phosphorylase	2.24417988869			-
f_2_iminoacetate_synthase	3.18604937235			-
two_component_system_NarL_family_capsular_synthesis_sensor_histidine_kinase_RcsC	1.69735814329			0.00124290287195
large_subunit_ribosomal_protein_LX	0.0			-
cag_pathogenicity_island_protein_5	0.0			-
glucarate_dehydratase	1.9899269622			-
bifunctional_UDP_N_acetylglucosamine_pyrophosphorylase_Glucosamine_1_phosphate_N_acetyltransferase	2.76301774336			-
f_4_aminobutyrate_aminotransferase	0.785112879644			-
cag_pathogenicity_island_protein_4	0.0			-
formate_dehydrogenase_beta_subunit	1.48345960448			2.01128111983e-05
DNA_ligase_1	0.0			-
anthranilate_1_2_dioxygenase_reductase_component	0.0			-
trimethylamine_N_oxide_reductase_cytochrome_c_cytochrome_c_type_subunit_TorC	1.55618561785			0.00651906399143
two_component_system_OmpR_family_bacitracin_resistance_sensor_histidine_kinase_BceS	0.0			-
fumarate_hydratase_subunit_beta	2.86300176409			-
NADH_dehydrogenase_ubiquinone_1_alphabeta_subcomplex_1	0.0			-
ATP_dependent_RNA_helicase_RhlE	2.62602322922			-
citrate_lyase_subunit_gamma_acyl_carrier_protein	2.1262224576			-
L_ribulokinase	1.93801275332			-
single_strand_DNA_binding_protein	3.42092506346			-
salicylate_biosynthesis_isochorismate_synthase	0.0			-
methenyltetrahydromethanopterin_cyclohydrolase	0.0			-
O_phosphoseryl_tRNA_synthetase	0.0			-
ethylbenzene_dioxygenase_subunit_beta	0.0			-
MFS_transporter_NNP_family_putative_nitrate_transporter	0.0			-
DNA_polymerase_III_subunit_gammatau	3.11731296904			-
flagellar_hook_associated_protein_1_FlgK	2.61219494104			-
sn_glycerol_3_phosphate_transport_system_permease_protein	2.06592770577			-
glutathione_S_transferase_kappa_1	0.0			-
non_hemolytic_enterotoxin_A	0.0			-
f_1_2_diacylglycerol_3_beta_galactosyltransferase	0.0			-
BlaI_family_transcriptional_regulator_methicillin_resistance_regulatory_protein	0.0			-
PTS_system_alpha_glucoside_specific_IIB_component	0.390235812593			0.000606308348044
mannitol_1_phosphate_5_dehydrogenase	1.94372627115			-
f_2_dehydro_3_deoxy_L_rhamnonate_aldolase	1.50545788298			-
toxin_co_regulated_pilus_biosynthesis_outer_membrane_protein_C	0.0			-
two_component_system_sporulation_sensor_kinase_B	0.0			-
glutathione_synthase	1.72043486026			0.0304968099935
GTP_cyclohydrolase_II	2.13526028865			-
creatinase	0.0			-
f_2_aminoadipate_transaminase	0.0			-
formyltetrahydrofolate_deformylase	2.35673827687			-
CDP_4_dehydro_6_deoxyglucose_reductase_E1	2.04971378964			-
DNA_directed_RNA_polymerase_subunit_K	0.0			-
deoxyribonuclease_IV	3.0886088152			0.00466517574968
carotenoid_1_2_hydratase	0.0			-
translation_initiation_factor_eIF_2B_subunit_delta	0.433701939398			-
glutamate_synthase_NADPHNADH_large_chain	2.80619581861			-
PTS_system_cellobiose_specific_IIC_component	2.55483995148			-
TetRAcrR_family_transcriptional_regulator_hemagglutininprotease_regulatory_protein	0.390235812593			0.000606308348044
chlorophyll_synthase	0.0			-
f_1_propanol_dehydrogenase	1.51307448529			0.0304853673214
aspartyl_tRNAAsnglutamyl_tRNAGln_amidotransferase_subunit_B	3.14308400905	HC	2.02867410722	0.00901677910191
aspartyl_tRNAAsnglutamyl_tRNAGln_amidotransferase_subunit_C	3.08498145582			0.00370893888106
aspartyl_tRNAAsnglutamyl_tRNAGln_amidotransferase_subunit_A	3.16030089034	HC	2.10274906013	0.00363791425136
thiazole_tautomerase_transcriptional_regulator_TenI	0.0			-
gamma_glutamyl_gamma_aminobutyrate_hydrolase	0.0			-
alanyl_tRNA_synthetase	3.11503141338			-
pyochelin_biosynthetic_protein_PchG	0.0			-
S_ribosylhomocysteine_lyase	3.03902821817			-
squalene_hopenetetraprenyl_beta_curcumene_cyclase	1.77975435277			0.000657534592141
two_component_system_NarL_family_sensor_histidine_kinase_EvgS	1.5376877377			0.0164086846332
C_6_monooxygenase	0.0			-
f_4_hydroxybenzoyl_CoA_reductase_subunit_alpha	0.0			-
f_2_oxoisovalerate_ferredoxin_oxidoreductase_alpha_subunit	0.0			-
tocopherol_O_methyltransferase	1.47890574402			0.00134884135841
photosystem_I_subunit_X	0.0			-
phospholipase_A1	1.76805471835			0.0265520762019
f_3_dehydroquinate_dehydratase_shikimate_dehydrogenase	0.0			-
purine_binding_chemotaxis_protein_CheW	2.71579289059			-
large_subunit_ribosomal_protein_LP1	0.0			-
magnesium_chelatase_subunit_H	0.0			-
magnesium_chelatase_subunit_I	1.36006844354			0.0432429180323
L_seryl_tRNASer_seleniumtransferase	2.08347926875			-
protein_kinase_C_substrate_80K_H	0.0			-
D_alanine__polyphosphoribitol_ligase_subunit_1	1.25068193071			-
two_component_system_response_regulator_YesN	3.39772584132	HC	2.36547111603	0.0234234756698
D_alanine__polyphosphoribitol_ligase_subunit_2	1.25192056577			-
magnesium_chelatase_subunit_D	2.07084563369			0.000190699694087
translation_initiation_factor_1A	0.0			-
f_3_deoxy_manno_octulosonate_cytidylyltransferase_CMP_KDO_synthetase	2.90136471837			-
cytosine_deaminase	1.91325375443			-
two_component_system_sensor_histidine_kinase_YesM	3.42339393698	HC	2.37924495313	0.0423128587534
two_component_system_phosphorelay_protein_LuxU	0.0			-
photosystem_II_13kDa_protein	0.0			-
f_2_polyprenyl_6_hydroxyphenyl_methylase_3_demethylubiquinone_9_3_methyltransferase	1.86363194371			0.0193310760659
cobyrinic_acid_a_c_diamide_synthase	3.22315312153			-
large_subunit_ribosomal_protein_L18	3.14225994595			-
large_subunit_ribosomal_protein_L19	3.14225410144			-
large_subunit_ribosomal_protein_L16	3.14225410144			-
large_subunit_ribosomal_protein_L17	3.13995540448			-
large_subunit_ribosomal_protein_L14	3.13896100915			-
large_subunit_ribosomal_protein_L15	3.13632114419			-
urease_subunit_beta	1.61896978596			-
large_subunit_ribosomal_protein_L13	3.13552927819			-
large_subunit_ribosomal_protein_L10	3.11184543099			-
large_subunit_ribosomal_protein_L11	3.14221431614			-
UDP_2_acetamido_3_amino_2_3_dideoxy_glucuronate_N_acetyltransferase	0.0			-
f_2_oxoglutarate_ferredoxin_oxidoreductase_subunit_gamma	2.82304794452			-
precorrin_6A_synthase	0.0			-
large_subunit_ribosomal_protein_L22	3.14225994595			-
phycoerythrin_beta_chain	0.0			-
triosephosphate_isomerase_TIM	3.08377822477			0.0074065699138
acyl_lipid_omega_6_desaturase_Delta_12_desaturase	1.48247231778			0.00790369554403
arylsulfatase_B	1.62765413279			-
large_subunit_ribosomal_protein_L20	3.13830750925			-
fructose_transport_system_permease_protein	0.0			-
two_component_system_OmpR_family_response_regulator_ResD	2.39028285734			-
coenzyme_F420_hydrogenase_subunit_alpha	0.0			-
maltose_alpha_D_glucosyltransferase_alpha_amylase	2.04040771266			0.00363791425136
corticosteroid_11_beta_dehydrogenase_isozyme_2	0.0			-
aerobic_C4_dicarboxylate_transport_protein	1.97001087756			-
anthraniloyl_CoA_monooxygenase	0.0			-
tyramine___L_glutamate_ligase	0.0			-
two_component_system_OmpR_family_sensor_histidine_kinase_CreC	1.81393789703			0.00392818442109
type_VI_secretion_system_secreted_protein_VgrG	1.78709971673			0.00971866875632
proline_iminopeptidase	1.71383562329			0.00109453206184
cytochrome_P450_hydroxylase	0.0			-
two_component_system_OmpR_family_response_regulator_CpxR	1.74823245322			4.17430452302e-06
linoleoyl_CoA_desaturase	1.50545788298			-
glutamate__cysteine_ligase_catalytic_subunit	0.0			-
betaine_homocysteine_S_methyltransferase	0.0			-
f_2_dehydro_3_deoxygluconokinase	3.21638401458			-
steroid_Delta_isomerase	1.49560306226			0.00196432700527
elongation_factor_1_alpha	0.0			-
N_acetylglucosamine_transport_system_permease_protein	2.19445150363			-
streptomycin_6_kinase	0.0			-
f_2_3_dihydroxyethylbenzene_1_2_dioxygenase	0.0			-
response_regulator_aspartate_phosphatase_H	0.0			-
response_regulator_aspartate_phosphatase_K	0.0			-
flagellar_M_ring_protein_FliF	2.35760594703			-
ATP_binding_cassette_subfamily_B_bacterial_IrtB	0.0			-
hydrogen_cyanide_synthase_HcnB	0.0			-
nitrogenase_molybdenum_iron_protein_beta_chain	1.98669820457			-
short_chain_fatty_acids_transporter	1.61768079673			-
response_regulator_aspartate_phosphatase_B	0.0			-
response_regulator_aspartate_phosphatase_E	0.0			-
response_regulator_aspartate_phosphatase_G	0.0			-
response_regulator_aspartate_phosphatase_F	0.0			-
two_component_system_AgrA_family_response_regulator_ComE	0.265364444739			-
nitrate_reductase_nitrite_oxidoreductase_alpha_subunit	2.01639099983			1.29806243514e-05
serralysin	0.0			-
adenylylsulfate_kinase	2.51081842095			-
glucosearabinose_transport_system_substrate_binding_protein	0.0			-
dimethylaminetrimethylamine_dehydrogenase	0.0			0.0182480868021
f_5_methyltetrahydrofolate__homocysteine_methyltransferase	3.21833344218			-
sphingosine_kinase	0.0			-
acetyl_CoA_synthetase_ADP_forming	1.34875567464			0.000272366548051
PTS_system_galactosamine_specific_IIC_component	1.51949684107			-
geranylgeranyl_diphosphate_synthase_type_II	3.58860802798			-
D_xylose_transport_system_permease_protein	1.52224042445			-
cytochrome_c_oxidase_subunit_6a	0.0			-
f_8_amino_7_oxononanoate_synthase	2.93269818176			-
aspartate_4_decarboxylase	2.23460198857			-
oligopeptide_transport_system_ATP_binding_protein	0.0			-
triosedihydroxyacetone_kinase_FAD_AMP_lyase_cyclizing	1.58221919327			-
heme_oxygenase_biliverdin_producing	0.0			-
precorrin_2_C20_methyltransferase_precorrin_3B_C17_methyltransferase	0.0			-
PTS_system_maltoseglucose_specific_IIC_component	2.37690011977			0.00114223952495
chitin_synthase	0.0			-
competence_stimulating_peptide	0.0			-
phosphoribosylformylglycinamidine_cyclo_ligase	3.11960804106			-
recombination_protein_RecA	3.15614720566			-
glutamine_transport_system_substrate_binding_protein	2.51489992151			-
f_7_dehydrocholesterol_reductase	0.0			-
f_83	0.281127464072			0.00635834304064
membrane_fusion_protein_RTX_toxin_transport_system	1.23542449928			2.69453229736e-06
Fis_family_transcriptional_regulator_factor_for_inversion_stimulation_protein	1.74951507888			6.07293171498e-06
immunoglobulin_G_binding_protein_Sbi	0.0			-
diaminopimelate_dehydrogenase	2.95984433926			-
two_component_system_NarL_family_sensor_histidine_kinase_DesK	1.18903106932			-
recombination_protein_RecR	3.14245052341			-
exosome_complex_component_RRP42	0.0			-
two_component_system_cell_cycle_response_regulator_DivK	0.0			-
f_1_hydroxy_2_naphthoate_dioxygenase	0.0			-
PTS_system_N_acetylglucosamine_specific_IIC_component	2.43930226623			0.0138891145288
L_fuculokinase	2.0772099568			0.0376315507204
acetaldehyde_dehydrogenase	0.0			-
two_component_system_NarL_family_response_regulator_LiaR	1.27481390018			-
DNA_mismatch_repair_protein_MutH	1.81335282367			-
DNA_mismatch_repair_protein_MutL	3.13473873204			-
DNA_mismatch_repair_protein_MutS	3.12235274143			-
photosystem_I_subunit_III	0.0			-
GDPmannose_4_6_dehydratase	3.03647965539			-
small_subunit_ribosomal_protein_S12	3.13410561705			-
beta_lysine_5_6_aminomutase_alpha_subunit	1.70762206775			1.06865077852e-05
UTP__glucose_1_phosphate_uridylyltransferase	2.66500677108			-
cell_division_transport_system_permease_protein	3.1333752111			-
two_component_system_NarL_family_competent_response_regulator_ComA	0.0			-
light_harvesting_protein_B_800_850_beta_chain	0.0			-
aldehyde_dehydrogenase_NAD	2.59906598775			2.68847513736e-06
DNA_ligase_NAD	3.15180989629			-
type_III_secretion_protein_J	1.92523540677			0.0143645833499
FPRL1_inhibitory_protein	0.0			-
NADH_ubiquinone_oxidoreductase_chain_6	0.0			-
f_3_oxo_5_alpha_steroid_4_dehydrogenase_1	2.240429904			-
rhamnose_transport_system_ATP_binding_protein	0.0			-
type_III_secretion_protein_O	1.54159838577			-
L_fuculose_phosphate_aldolase	2.79378150877			0.00067837984581
pyruvate_ferredoxin_oxidoreductase_beta_subunit	2.14012501599			0.000620757468916
prolyl_4_hydroxylase	0.0			-
type_III_secretion_protein_X	0.80697134845			0.0183725369712
galactoside_alpha_1_3_fucosyltransferase_6	0.0			-
small_subunit_ribosomal_protein_S28e	0.0			-
D_threo_aldose_1_dehydrogenase	0.0			-
type_III_secretion_protein_P	0.390235812593			0.000606308348044
UDPglucose_6_dehydrogenase	3.13357692379			-
type_III_secretion_protein_R	1.92518671188			0.0141250835741
type_III_secretion_protein_S	1.71728298633			-
monoamine_oxidase	1.48518879303			0.00588844852859
type_III_secretion_protein_U	1.92518671188			0.0141250835741
type_III_secretion_protein_V	1.92518671188			0.0141250835741
type_III_secretion_protein_W	1.71598859418			-
protein_transport_protein_SEC61_subunit_alpha	0.0			-
dihydroorotate_dehydrogenase_electron_transfer_subunit	3.11949677431			-
flagellar_basal_body_rod_protein_FlgB	2.42196406728			-
flagellar_basal_body_rod_protein_FlgC	2.42607798796			-
flagellar_basal_body_rod_protein_FlgF	1.74333563717			0.00138152886269
flagellar_basal_body_rod_protein_FlgG	2.70116036011			-
L_glutamine_scyllo_inosose_aminotransferase	0.0			-
homoserine_dehydrogenase	3.07995088178			0.0199665659515
single_strand_selective_monofunctional_uracil_DNA_glycosylase	1.47854365542			4.77843255859e-05
light_harvesting_protein_B_800_850_alpha_chain	0.0			-
scyllo_inosamine_4_phosphate_amidinotransferase_1	0.0			-
uridine_kinase	3.29108316899			-
pyruvate_dehydrogenase_E1_component	1.75039186611			7.62617717801e-06
protoheme_IX_farnesyltransferase	1.91767936186			0.00260520822014
two_component_system_OmpR_family_sensor_histidine_kinase_MprB	0.0			-
two_component_system_NtrC_family_sensor_histidine_kinase_HydH	1.61851707061			-
photosystem_I_subunit_XII	0.0			-
aconitate_hydratase_2_2_methylisocitrate_dehydratase	1.72057761047			0.000423052632147
prolyl_tRNA_synthetase	3.17364005738			-
glutamyl_tRNA_reductase	2.66065331579			-
ethylmalonyl_CoA_mutase	0.0			-
secreted_effector_OspE	1.50545788298			-
tryptophanase	2.26895857509			-
secreted_effector_OspG	0.0			-
dTDP_L_oleandrosyltransferase	0.0			-
chemotaxis_protein_methyltransferase_WspC	1.48005046743			0.00710318926203
isoamylase	0.0			-
peptidyl_prolyl_cis_trans_isomerase_like_1	0.0			-
sulfite_reductase_NADPH_flavoprotein_alpha_component	2.04551169986			0.00378122187503
germacradienolgeosmin_synthase	0.0			-
aconitate_hydratase	3.05488811162			0.0354611073828
methyl_accepting_chemotaxis_protein_II_aspartate_sensor_receptor	1.69212245051			0.000403755690282
PTS_system_lactose_specific_IIA_component	1.47432252764			-
alpha_mannosidase	2.86895013317			-
microsomal_epoxide_hydrolase	0.0			-
f_2_oxoisovalerate_dehydrogenase_E2_component_dihydrolipoyl_transacylase	0.0			-
glucose_dehydrogenase_acceptor	0.0			-
aminomuconate_semialdehyde2_hydroxymuconate_6_semialdehyde_dehydrogenase	0.0			-
phosphate_butyryltransferase	2.71854100733			-
glucoamylase	1.47854365542			0.00279303167879
f_6_7_dimethyl_8_ribityllumazine_synthase	3.08287921554			-
oligogalacturonide_transport_system_substrate_binding_protein	2.21743172009			-
thiosulfate_sulfurtransferase	2.25619981884			-
glycerol_dehydratase_large_subunit	1.33325856638			-
aerobactin_synthase	0.0			-
transaldolase_glucose_6_phosphate_isomerase	0.529229801622			-
outer_membrane_protein	2.72683537846			-
two_component_system_chemotaxis_family_response_regulator_WspF	1.48005046743			0.00710318926203
allantoate_deiminase	1.74963486294			-
non_hemolytic_enterotoxin_BC	0.0			-
small_subunit_ribosomal_protein_S20	3.1175314335			-
L_fucoseD_arabinose_isomerase	2.63178165016			0.0216349874129
outer_membrane_protein_IcsA	0.0			-
N_acylmannosamine_kinase	1.55994766326			0.00287697083624
D_xylose_transport_system_substrate_binding_protein	2.25084519751			-
uridine_monophosphate_synthetase	0.0			-
two_component_system_NarL_family_nitratenitrite_response_regulator_NarP	1.74783512271			4.42385444351e-06
GDP_mannose_6_dehydrogenase	1.47855214962			0.000408774001185
ATP_dependent_Clp_protease_ATP_binding_subunit_ClpB	3.13518169429			0.0304971465628
cyclohexanecarboxylate_CoA_ligase	0.0			-
biphenyl_2_3_dioxygenase_subunit_alpha	0.0			-
f_3_hydroxyacyl_CoA_dehydrogenase_3_hydroxy_2_methylbutyryl_CoA_dehydrogenase	0.0			-
bacteriochlorophyll_C12_methyltransferase	0.0			-
two_component_system_NarL_family_nitratenitrite_response_regulator_NarL	1.83755654031			-
type_I_pantothenate_kinase	1.85054362157			8.94735973306e-08
putative_peptidoglycan_lipid_II_flippase	2.25724399247			-
phycobilisome_core_component	0.0			-
two_component_system_cell_cycle_sensor_histidine_kinase_and_response_regulator_CckA	0.0			-
zeaxanthin_glucosyltransferase	0.0			-
bacteriochlorophyll_C20_methyltransferase	0.0			-
nitrate_reductase_delta_subunit	2.07333505587			2.7308626492e-07
cag_pathogenicity_island_protein_20	0.0			-
f_3_dehydrosphinganine_reductase	0.0			-
f_3_hydroxypropionyl_coenzyme_A_dehydratase	0.0			-
D_arabinitol_4_dehydrogenase	1.50699444666			-
two_component_system_NarL_family_response_regulator_NreC	1.2143740444			0.00457770053704
O_phosphoseryl_tRNASec_kinase	0.0			-
histidine_transport_system_ATP_binding_protein	1.54463364601			0.00901399030317
lipoyl_synthase	2.51299228618			-
malonyl_CoA_decarboxylase	0.0			-
penicillin_binding_protein_1C	2.27015618325			-
sialidase_1	2.79777354568			-
f_2_oxoglutarate2_oxoacid_ferredoxin_oxidoreductase_subunit_alpha	3.10907369823			-
nitric_oxide_reductase_subunit_B	1.72552790379			4.2793709602e-07
nitric_oxide_reductase_subunit_C	0.0			-
two_component_system_NtrC_family_phosphoglycerate_transport_system_response_regulator_PgtA	1.23542449928			2.69453229736e-06
riboflavin_synthase	3.05394797391			-
f_3_oxoacyl_acyl_carrier_protein_synthase_II	3.15865777719			-
cag_pathogenicity_island_protein_25	0.0			-
acetoacetate_decarboxylase	0.209741743275			0.000591240942714
acetyl_CoA_carboxylase_biotin_carboxyl_carrier_protein	2.89374759017			0.00192461320843
aspartoacylase	0.0			-
putative_selenate_reductase_FAD_binding_subunit	1.51307448529			0.0398914890061
type_VI_secretion_system_protein_ImpC	1.33490461202			0.00661736650425
type_VI_secretion_system_protein_ImpB	1.38162701533			0.00852713496459
type_VI_secretion_system_protein_ImpA	0.748816313972			0.000119217272228
aspartate_racemase	2.23988345357			-
nucleoside_triphosphate__adenylate_kinase	0.0			-
type_VI_secretion_system_protein_ImpM	0.0			-
f_1_acyl_sn_glycerol_3_phosphate_acyltransferase	3.30051743312			-
type_VI_secretion_system_protein_ImpK	1.38162701533			0.00852713496459
type_VI_secretion_system_protein_ImpJ	1.38162701533			0.00852713496459
f_32_5_bisphosphate_nucleotidase	0.0			-
type_VI_secretion_system_protein_ImpH	1.42073215642			-
indoleamine_2_3_dioxygenase	0.0			-
fructose_1_6_bisphosphatase_II_sedoheptulose_1_7_bisphosphatase	0.0			-
PTS_system_2_O_A_mannosyl_D_glycerate_specific_IIB_component	0.0			-
clumping_factor_B	0.0			-
clumping_factor_A	0.0			-
fumarate_hydratase_subunit_alpha	2.90228699353			-
anthranilate_synthase	0.0			-
histidinol_phosphate_aminotransferase	3.08446209793			-
f_2_amino_4_hydroxy_6_hydroxymethyldihydropteridine_diphosphokinase_dihydropteroate_synthase	0.0			-
f_3_phosphoadenosine_5_phosphosulfate_synthase	0.0			-
DNA_primase_large_subunit	0.0			-
carbon_monoxide_dehydrogenase_large_subunit	0.0			-
xanthine_dehydrogenase_small_subunit	0.0			0.0297396632293
f_3_isopropylmalateR_2_methylmalate_dehydratase_small_subunit	3.4453647905	HC	2.11582209842	0.0187138090078
ubiquinol_cytochrome_c_reductase_cytochrome_b_subunit	0.0			-
glucose_6_phosphate_1_epimerase	1.95095472951			5.63553121717e-05
cobaltnickel_transport_protein	1.90947305204			-
bifunctional_non_homologous_end_joining_protein_LigD	2.12149475475			-
cytochrome_P450_NADPH_cytochrome_P450_reductase	0.0			-
cobaltnickel_transport_system_permease_protein	3.35539552325	HC	2.11186376392	0.0300352803876
thioredoxin_reductase_NADPH	3.36707695583	HC	2.14491905019	0.000474057657181
glyceraldehyde_3_phosphate_dehydrogenase_ferredoxin	0.0			-
alpha_D_ribose_1_methylphosphonate_5_triphosphate_synthase_subunit_PhnI	1.56273186195			-
f_3_oxoacid_CoA_transferase_subunit_B	1.09997687103			2.76918408018e-06
f_3_oxoacid_CoA_transferase_subunit_A	1.31834296666			0.00664158914682
amylosucrase	2.41629580504			-
nicotinamide_nucleotide_amidase	2.08898412483			0.0399140095276
sulfite_reductase_ferredoxin	0.0			-
f_5_aminomethyl_3_furanmethanol_phosphate_kinase	0.0			-
thioredoxin_1	3.48760281515	HC	2.26644652209	4.58190462103e-05
acyl_carrier_protein_S_malonyltransferase	3.13646416836			-
protein_pelota	0.0			-
D_sedoheptulose_7_phosphate_isomerase	2.53593047464			-
sorbitol_6_phosphate_2_dehydrogenase	2.06131349762			-
extradiol_dioxygenase	0.0			-
cyclomaltodextrinase_maltogenic_alpha_amylase_neopullulanase	0.187710746478			-
protocatechuate_3_4_dioxygenase_beta_subunit	0.0			-
choline_phosphate_cytidylyltransferase	1.33672406697			-
erythromycin_3_O_methyltransferase	0.0			-
holo_ACP_synthase_triphosphoribosyl_dephospho_CoA_synthase	1.95112574093			0.00265760609316
thymidylate_synthase	3.02971548855			-
PTS_system_galactosamine_specific_IID_component	1.52291265092			0.0468043636845
adenosylmethionine___8_amino_7_oxononanoate_aminotransferase	2.7415633116			-
O_succinylhomoserine_sulfhydrylase	0.0			-
L_2_4_diaminobutyrate_decarboxylase	0.0			-
N_acetylglucosaminylphosphatidylinositol_deacetylase	0.0			-
large_subunit_ribosomal_protein_L10e	0.0			-
effector_protein_HopAB	0.0			-
sn_glycerol_3_phosphate_transport_system_substrate_binding_protein	2.582178318			-
cyclic_di_GMP_phosphodiesterase_Gmr	1.50545788298			-
galactonate_dehydratase	1.92302012855			-
cytochrome_b6_f_complex_subunit_8	0.0			-
branched_chain_amino_acid_aminotransferase	3.1479707743			-
acetolactate_decarboxylase	1.66192245453			-
cytochrome_b6_f_complex_subunit_7	0.0			-
cytochrome_b6	0.0			-
cytochrome_b6_f_complex_subunit_5	0.0			-
cytochrome_b6_f_complex_subunit_4	0.0			-
cag_pathogenicity_island_protein_19	0.0			-
cag_pathogenicity_island_protein_18	0.0			-
fumarate_hydratase_class_II	2.29776228701			-
cag_pathogenicity_island_protein_13	0.0			-
cag_pathogenicity_island_protein_12	0.0			-
pyruvate_carboxylase	2.20899437168			-
cag_pathogenicity_island_protein_10	0.0			-
cag_pathogenicity_island_protein_17	0.0			-
cag_pathogenicity_island_protein_16	0.0			-
cag_pathogenicity_island_protein_15	0.0			-
cag_pathogenicity_island_protein_14	0.0			-
acid_phosphatase	1.54989477242			-
dihydroorotase	3.15508007869			-
serinethreonine_protein_phosphatase_2A_catalytic_subunit	0.0			-
xylulokinase	3.1784669526	HC	2.14750630755	0.000242068024753
sterol_4alpha_carboxylate_3_dehydrogenase_decarboxylating	0.0			-
phosphotransferase_system_enzyme_I_PtsP	1.71802167615			0.000518785158004
UDP_4_amino_4_deoxy_L_arabinose_formyltransferase_UDP_glucuronic_acid_dehydrogenase_UDP_4_keto_hexauronic_acid_decarboxylating	2.01985261358			0.00265739344194
N_acetyl_gamma_glutamyl_phosphate_reductase	3.3457538966			-
hypoxanthine_phosphoribosyltransferase	3.05935049415			-
flagellar_motor_switch_protein_FliG	2.42196406728			-
methyl_coenzyme_M_reductase_gamma_subunit	0.0			-
f_2_ketocyclohexanecarboxyl_CoA_hydrolase	0.0			-
f_3_dehydro_L_gulonate_2_dehydrogenase	1.99067178029			-
flagellar_motor_switch_protein_FliM	2.42196406728			-
precorrin_6Y_C5_15_methyltransferase_decarboxylating	3.16952783044			-
acyl_CoA_thioesterase	2.59277714205			-
meso_butanediol_dehydrogenase_S_S_butanediol_dehydrogenase_diacetyl_reductase	1.31453546037			5.265559459e-08
NADP_transhydrogenase	1.69710641261			0.00058026700389
two_component_system_NarL_family_sensor_histidine_kinase_LiaS	1.06007652329			0.0300166277735
N_acetylglucosamine_kinase	1.74423090347			4.96650112641e-06
outer_membrane_pore_protein_C	1.52055693632			0.0245408097265
cyclic_dehypoxanthinyl_futalosine_synthase	0.0			-
monofunctional_biosynthetic_peptidoglycan_transglycosylase	2.66942847267			-
proteasome_regulatory_subunit	0.0			-
malonate_semialdehyde_dehydrogenase_acetylating_methylmalonate_semialdehyde_dehydrogenase	1.61229388853			-
histidine_transport_system_permease_protein	1.54463364601			0.00901399030317
BlaI_family_transcriptional_regulator_penicillinase_repressor	0.0			-
starch_synthase	3.1895028048			-
chondroitin_synthase	0.0			-
lipopolysaccharide_transport_system_permease_protein	2.87447614495			0.0169636296914
alkanal_monooxygenase_alpha_chain	1.52297734149			0.00211068194724
thiamine_phosphate_pyrophosphorylase	3.22635495389			-
f_5_carboxymethyl_2_hydroxymuconate_isomerase	1.33682054809			0.00854171682715
arginine_transport_system_permease_protein	1.74823245322			4.17430452302e-06
CAI_1_autoinducer_synthase	0.0			-
f_2_oxoglutaramate_amidase	2.6464253824			-
glycerol_3_phosphate_dehydrogenase_NADP	3.14694977171			-
manganesezinciron_transport_system_permease_protein	1.76682994927			1.08321617355e-05
penicillin_binding_protein	1.07801190112			0.0198035760664
accessory_colonization_factor_AcfC	0.0			-
accessory_colonization_factor_AcfB	0.0			-
accessory_colonization_factor_AcfA	0.0			-
aspartate_aminotransferase_chloroplastic	2.7537332874			-
cytochrome_aa3_600_menaquinol_oxidase_subunit_III	0.0			-
accessory_colonization_factor_AcfD	1.50545788298			-
AraC_family_transcriptional_regulator_mar_sox_rob_regulon_activator	1.50545788298			-
glutathione_independent_formaldehyde_dehydrogenase	0.0			-
light_harvesting_complex_1_beta_chain	0.0			-
formylmethionine_deformylase	0.0			-
leukocidinhemolysin_toxin_family_protein	0.0			-
S_ureidoglycine_glyoxylate_aminotransferase	2.08134306526			-
competence_protein_ComX	1.09867244431			0.0216201215988
cag_pathogenicity_island_protein_2	0.0			-
N_acetyllactosaminide_3_alpha_galactosyltransferase	1.28869080409			-
L_2_4_diaminobutyric_acid_acetyltransferase	0.0			-
two_component_system_NtrC_family_C4_dicarboxylate_transport_response_regulator_DctD	1.50701831298			-
protocatechuate_4_5_dioxygenase_alpha_chain	0.0			-
propanediol_dehydratase_small_subunit	1.62183303494			-
dTMP_kinase	2.72653683305			-
dihydroxyacetone_kinase_N_terminal_domain	2.55992110316			-
benzoate_4_monooxygenase	0.0			-
f_26S_proteasome_regulatory_subunit_T5	0.0			-
manganeseiron_transport_system_substrate_binding_protein	1.70807037926			4.53709385526e-08
nitric_oxide_dioxygenase	1.96468234254			-
PTS_system_sucrose_specific_IIB_component	1.14637644025			5.24182864141e-06
transglycosylase	0.0			-
prostaglandin_H2_D_isomerase	0.0			-
nitrogen_regulatory_protein_A	0.0			-
nicotinamide_nucleotide_adenylyltransferase	0.599572087646			-
orotidine_5_phosphate_decarboxylase	3.14352993484			-
dihydrofolate_synthase_folylpolyglutamate_synthase	3.50211935357			-
homoserine_O_succinyltransferase	3.08547306767			-
tyrosyl_tRNA_synthetase	3.14239487001			-
two_component_system_OmpR_family_sensor_histidine_kinase_TctE	1.24650412225			0.00230254236707
apocytochrome_f	0.0			-
phycoerythrin_alpha_chain	0.0			-
hydroxyethylthiazole_kinase	2.889249777			-
fructose_bisphosphate_aldolase_class_II	3.35501444721	HC	2.03748698282	0.000724818163257
trehalose_6_phosphate_hydrolase	1.95047866088			0.0012174145056
L_gulonate_5_dehydrogenase	2.24246767217			-
sodiumpotassium_transporting_ATPase_subunit_alpha	0.0			-
cholera_enterotoxin_subunit_A	0.0			-
butyrate_kinase	2.79166850217			-
methyl_accepting_chemotaxis_protein_IV_peptide_sensor_receptor	1.26316052573			1.37296263557e-06
bifunctional_NMN_adenylyltransferasenudix_hydrolase	0.0			-
large_subunit_ribosomal_protein_L32e	0.0			-
mannuronan_5_epimerase	2.48530332788			-
two_component_system_LytT_family_sensor_histidine_kinase_AlgZ	0.0			-
assimilatory_nitrate_reductase_catalytic_subunit	1.55706654173			-
two_component_system_NtrC_family_response_regulator_AtoC	1.79731729412			0.00984547227327
putrescine_transport_system_ATP_binding_protein	1.54527838254			0.00688716840988
Fur_family_transcriptional_regulator_zinc_uptake_regulator	1.71923453412			0.00088236488056
replicative_DNA_helicase_Mcm	0.0			-
acetyl_CoA_acyltransferase	0.0			-
chemotaxis_protein_MotA	2.42224772613			-
fumarate_reductase_flavoprotein_subunit	3.10982620901	HC	2.4895029947	0.000117124735336
gingipain_R	0.0			-
evolved_beta_galactosidase_subunit_beta	1.52152789693			-
gluconate_2_dehydrogenase	1.52206397819			-
arginine_transport_system_substrate_binding_protein	1.74855916393			3.93827631498e-06
alcohol_dehydrogenase_NADP	1.6397452338			0.00265760609316
urea_transport_system_substrate_binding_protein	0.0			-
MFS_transporter_SP_family_sugar_H_symporter	0.627221048238			-
two_component_system_NarL_family_response_regulator_DesR	0.242192671271			0.00035448391181
f_2_phosphosulfolactate_phosphatase	1.51048076977			4.1278286503e-05
phycoerythrocyanin_alpha_chain	0.0			-
actinorhodin_biosynthesis_protein_ActVIA	0.0			-
f_2_4_dichlorophenol_6_monooxygenase	0.0			-
L_arabinose_isomerase	2.84916887648			-
allose_kinase	1.78028342218			-
translocated_intimin_receptor	1.50545788298			-
f_4_4_diapophytoene_synthase	0.0			-
two_component_system_OmpR_family_response_regulator_MprA	0.0			-
CDP_glucose_4_6_dehydratase	2.39358948336			-
two_component_system_OmpR_family_response_regulator_TrcR	0.0			-
DNA_primase_small_subunit	0.0			-
type_IV_secretion_system_protein_VirB10	1.64443078558			0.000146103894569
enterobactin_synthetase_component_F	1.53826455417			0.00688716840988
alpha_alpha_trehalase	1.92776709625			0.00317438150258
inositol_oxygenase	0.0			-
alpha_D_ribose_1_methylphosphonate_5_phosphate_C_P_lyase	1.56287512744			-
structural_toxin_protein_hemagglutininhemolysin_RtxA	0.0			-
trehalose_synthase	0.0			-
CDP_diacylglycerol__inositol_3_phosphatidyltransferase	0.0			-
heme_exporter_protein_A	1.84655144187			-
sulfopyruvate_decarboxylase_subunit_beta	0.0			-
hemolysin_BL_lytic_component_L2	0.0			-
DNA_polymerase_III_subunit_delta	3.14180673284			-
f_2_deoxy_D_gluconate_3_dehydrogenase	2.31574966056			0.00652123688342
secretory_phospholipase_A2	0.0			-
hemolysin_BL_lytic_component_L1	0.0			-
para_aminobenzoate_synthetase_4_amino_4_deoxychorismate_lyase	1.10384556612			0.0237950475835
photosystem_II_P680_reaction_center_D2_protein	0.0			-
UDP_N_acetylmuramoyl_L_alanyl_D_glutamate__2_6_diaminopimelate_ligase	3.14621068725			-
f_2_octaprenyl_6_methoxyphenol_hydroxylase	1.7199312451			0.0269671518737
collagen_type_I_alpha	0.0			-
LL_diaminopimelate_aminotransferase	3.03447997384			-
dihydroaeruginoic_acid_synthetase	0.0			-
manganeseiron_transport_system_ATP_binding_protein	1.70806046988			3.69430932418e-08
solute_carrier_family_1_neuronalepithelial_high_affinity_glutamate_transporter_member_1	0.0			-
polyphosphate_kinase	3.16631803947			-
cytolysin_activating_lysine_acyltransferase	0.0			-
histidinol_dehydrogenase	3.05925437732			0.0339042020261
urea_transport_system_ATP_binding_protein	0.0			-
lycopene_cyclase_CruA	0.0			-
small_subunit_ribosomal_protein_S14	3.12428938163			-
aspartate_1_decarboxylase	3.00700192483			-
fumarate_reductase_iron_sulfur_subunit	1.84823346827			-
succinylarginine_dihydrolase	1.53755914581			0.0103740519179
glycyl_tRNA_synthetase_alpha_chain	2.27889857672			-
cysteine_desulfurase_selenocysteine_lyase	3.22770873767	AIH	2.02474050827	0.0344165479607
ubiquinol_cytochrome_c_reductase_cytochrome_c_subunit	0.0			-
magnesium_protoporphyrin_O_methyltransferase	0.0			-
alkyldihydroxyacetonephosphate_synthase	1.61810849886			-
carbon_monoxide_dehydrogenase_medium_subunit	1.70575195519			0.000177410680346
f_3_methylcrotonyl_CoA_carboxylase_beta_subunit	0.568022248564			0.00898612605207
small_subunit_ribosomal_protein_S27e	0.0			-
DNA_replication_protein_DnaT	1.51307448529			0.0295609787878
f_1_deoxy_D_xylulose_5_phosphate_synthase	3.21185320449			0.032899050572
aromatic_amino_acid_transaminase	2.2293029027			0.01964670129
[truncated: 1,547 more rows]
