# Supplementary material for: Fecal Microbiomes Distinguish Patients With Autoimmune Hepatitis From Healthy Individuals
Source: Front Cell Infect Microbiol. 2020 Aug 3;10:342. doi: 10.3389/fcimb.2020.00342 (PMC7416601; doi:10.3389/fcimb.2020.00342)
Supplement: Supplementary file 3 [file Data_Sheet_2.zip › table 5.xls]

ID	HC-mean	HC-se	AIH-mean	AIH-se	p-value	Sig_mark	q-value
Bacteroidetes	0.4518678461538462	0.021265543001591558	0.45827397297297295	0.033351542862040257	0.7725453665393385		0.7725453665393385
Firmicutes	0.4410817435897436	0.021933384685817094	0.41907294594594596	0.03259421429788753	0.5813149390827085		0.6975779268992501
Proteobacteria	0.050475474358974357	0.004977863118816993	0.09454445945945947	0.02493999069434923	0.7408117782970849		0.7725453665393385
Fusobacteria	0.036989948717948716	0.010803779434819229	0.006623108108108108	0.005438893801450727	0.1850743394225687		0.3701486788451374
Actinobacteria	0.01084098717948718	0.002812082506164495	0.004436162162162163	0.0012364778774048414	0.5530193531155293		0.6975779268992501
Verrucomicrobia	0.004919615384615384	0.0028861069526384822	0.016411297297297296	0.008578123812404333	5.453214422234462e-4	***	0.0028584127141973305
Tenericutes	0.002472948717948718	6.741482002027758e-4	4.4137837837837835e-4	1.8354118991502274e-4	0.12476013521155904		0.2994243245077417
Lentisphaerae	5.11025641025641e-4	1.5611437674397627e-4	1.6243243243243242e-5	1.4489584402745043e-5	7.146031785493326e-4	***	0.0028584127141973305
Synergistetes	3.468333333333333e-4	2.2660680299230464e-4	1.9432432432432432e-5	7.287277627896227e-6	0.027492532793760707	*	0.08247759838128212
Cyanobacteria	3.451282051282051e-4	1.8983520585219126e-4	2.083783783783784e-5	1.1206196907041644e-5	0.4381199093591612		0.6571798640387417
Candidate_division_TM7	1.382051282051282e-4	3.5260707151955e-5	5.418918918918919e-5	2.3263597136050676e-5	0.2737933747312767		0.4693600709679029
Bacteria_unclassified	1.0243589743589743e-5	7.250413331137723e-6	8.597297297297298e-5	2.6550238132163793e-5	7.83961562279016e-10	***	9.407538747348193e-9
