# Supplementary material for: Fecal Microbiomes Distinguish Patients With Autoimmune Hepatitis From Healthy Individuals
Source: Front Cell Infect Microbiol. 2020 Aug 3;10:342. doi: 10.3389/fcimb.2020.00342 (PMC7416601; doi:10.3389/fcimb.2020.00342)
Supplement: Supplementary file 3 [file Data_Sheet_2.zip › table 6.xls]

ID	HC-mean	HC-se	AIH-mean	AIH-se	p-value	Sig_mark	q-value
Bacteroides	0.24310870512820512	0.02082148884217372	0.24408632432432434	0.032416135005113596	0.9358819619230134		0.9358819619230134
Prevotella	0.15093366666666666	0.026985842444038583	0.17993910810810812	0.040752085040889084	0.13826363068754496		0.21397942844501008
Faecalibacterium	0.04924712820512821	0.006010348142771959	0.08691656756756756	0.00963977298669662	1.0082336396715946e-4	***	5.957744234423059e-4
Ruminococcaceae_uncultured	0.05327842307692308	0.00760737960568824	0.04839356756756757	0.011334559834371592	0.17973968563474185		0.25397999057083087
Lachnospiraceae_incertae_sedis	0.04883744871794872	0.0039517329810260645	0.04435918918918919	0.005577519710263258	0.3853677066597631		0.4394544023313088
Subdoligranulum	0.04218469230769231	0.009435966517725972	0.019743945945945945	0.0037237150416795524	0.17695991850066928		0.25397999057083087
Pseudobutyrivibrio	0.030880858974358973	0.004329098183166476	0.017941972972972973	0.003428380008285392	0.04852125663940156	*	0.09349475584463475
Fusobacterium	0.031762346153846155	0.009680601352880352	0.006510837837837838	0.00544184208876823	0.2687229749984127		0.36389569531035054
Blautia	0.02681821794871795	0.0038537242686968844	0.016748135135135137	0.0028800269729827794	0.01922505527781768	*	0.04998514372232597
Escherichia-Shigella	0.009741448717948718	0.0020260854195768064	0.050132621621621624	0.02419480596735227	0.1290429145781103		0.20458023042871146
Phascolarctobacterium	0.02800224358974359	0.006817627923544332	0.009745324324324324	0.0029860117887382104	0.011971305528542147	*	0.03383195040674955
Alistipes	0.021607192307692306	0.0036876292290153765	0.010677756756756756	0.0025355973413548126	0.00401342156400944	**	0.0118578364391188
Roseburia	0.016228897435897435	0.0021496735504466153	0.01716572972972973	0.0037488652536685203	0.5899932241298946		0.6499925350583584
Veillonella	0.001994923076923077	8.739451731987079e-4	0.045082378378378384	0.017212514133336753	7.030329636319174e-10	***	3.7542922678362644e-8
Lachnospira	0.01829230769230769	0.002307462788414145	0.007065378378378379	0.002295226363037993	2.722331962006103e-4	***	0.0013611659810030515
Ruminococcus	0.017531051282051284	0.0030385876611771167	0.004871594594594595	9.845990239316289e-4	0.029093101072872017	*	0.06303505232455603
Dialister	0.011512089743589743	0.002985437607178487	0.013472432432432433	0.004701358575855449	0.025257462371948917	*	0.056611553592299295
Coprococcus	0.011258705128205128	0.003318765836676484	0.012041162162162162	0.004972348658124068	0.73515863955531		0.7512329834734448
Sutterella	0.015501307692307693	0.0028481968809458964	0.002439810810810811	8.769887462321136e-4	0.002600661134932882	**	0.008896998619507228
Parabacteroides	0.011511615384615384	0.0020261484690889424	0.007360378378378378	0.001532055871768797	0.023997742077589295	*	0.056611553592299295
Parasutterella	0.012192179487179487	0.003047975331641028	0.005223675675675676	0.0015178114628364744	0.053408508007252185		0.09643202834642756
Lachnospiraceae_unclassified	0.009423307692307693	0.0014745441535070835	0.009140324324324324	0.0021844898738813535	0.7396755529584688		0.7512329834734448
Christensenellaceae_uncultured	0.010322384615384615	0.0021739152524616434	0.00638072972972973	0.002675840661216058	0.06946781897862389		0.11882653246343561
Akkermansia	0.004866846153846154	0.0028862912790773494	0.016411297297297296	0.008578123812404333	1.5616477895769745e-4	***	8.458925526875279e-4
Lachnospiraceae_uncultured	0.009640230769230769	0.0011541390030967772	0.004769486486486486	6.729431676890492e-4	0.0013109878575931935	**	0.005012600631973976
Megamonas	0.003406871794871795	0.0013985341621320306	0.015162513513513514	0.007931564135343386	0.024713657825880864	*	0.056611553592299295
Ruminococcaceae_incertae_sedis	0.009054525641025641	0.0012360639015059779	0.0029820540540540542	4.451923125055429e-4	2.9035095095098616e-6	***	3.966756068485449e-5
Bifidobacterium	0.00785847435897436	0.00244388362210977	0.0039535135135135135	0.0012256993337638811	0.11555115154270108		0.18777062125688926
Klebsiella	5.945897435897436e-4	1.9810607208303746e-4	0.01786618918918919	0.005483851788770185	3.0513508219118843e-6	***	3.966756068485449e-5
S24-7_norank	0.00528375641025641	0.002329377271558941	0.00348827027027027	0.0016266617415413593	0.4402148021561949		0.49334417483021836
Erysipelotrichaceae_incertae_sedis	0.006075910256410256	0.002043970639487485	7.098378378378378e-4	1.794956293373783e-4	0.04890494921103971	*	0.09349475584463475
Erysipelotrichaceae_uncultured	0.005661	0.0013648575307533305	0.0014135135135135135	3.1997063402611106e-4	4.7236028635731976e-4	***	0.0020507300028539148
Barnesiella	0.0054368717948717945	0.0013283779250930247	0.001821108108108108	5.552610872830244e-4	0.3412752127187545		0.40914836309608243
Streptococcus	0.0015559358974358976	4.013518951861052e-4	0.009915756756756757	0.0033521309670310074	0.051293724818602435		0.09525977466311882
Anaerostipes	0.004214692307692308	0.001029724263921911	0.0026346486486486485	0.0011360362332018604	0.06783744280497662		0.11882653246343561
Enterobacteriaceae_unclassified	6.016410256410256e-4	2.6996706794288686e-4	0.009786	0.0045201504932891315	9.193560122748022e-5	***	5.957744234423059e-4
Cetobacterium	0.005226769230769231	0.005225353833182884	0	0	0.33451267003966784		0.40914836309608243
Paraprevotella	0.004120846153846154	0.0013117403015613393	0.001697108108108108	7.146520697209462e-4	0.734565838735517		0.7512329834734448
Dorea	0.003315025641025641	4.385055953663746e-4	0.0021356216216216217	5.885253410891762e-4	0.04716805930739868	*	0.09349475584463475
Haemophilus	0.001686602564102564	4.972907081357774e-4	0.004987648648648649	0.001444461683250443	0.021529797370355333	*	0.05382449342588833
Flavonifractor	0.003570679487179487	7.102019318807499e-4	9.648378378378378e-4	2.637702826936776e-4	0.0014015342327805156	**	0.005061095840596307
Bilophila	0.00365975641025641	5.356369685709397e-4	7.741081081081081e-4	1.8071214556645302e-4	5.413575830644979e-5	***	3.909804766576929e-4
Clostridium_sensu_stricto_1	0.002915320512820513	0.001565406505662313	0.0020036756756756755	8.883225639139421e-4	0.2830618696348181		0.37476899011522524
Thalassospira	0.0037559102564102566	0.0024083747354171794	9.621621621621622e-6	6.824081998492485e-6	0.036368091621933024	*	0.07625567598147247
Anaerotruncus	0.0029952435897435898	7.283693382040436e-4	0.0014823513513513512	4.8157712502949724e-4	0.017491645682236732	*	0.04737320705605782
Desulfovibrio	0.0024631923076923077	5.067319187188122e-4	0.002252810810810811	0.0010609381768377595	0.3556101424123544		0.4127617724429114
Butyricimonas	0.0030863717948717948	4.7044100016370075e-4	5.956486486486486e-4	1.6041601423157938e-4	2.9980731310750578e-5	***	2.7839250502839825e-4
Alloprevotella	9.024102564102564e-4	6.411878795759093e-4	0.00509845945945946	0.002821264483822737	3.743165382437971e-5	***	3.0413218732308514e-4
Prevotellaceae_uncultured	0.0028644487179487177	0.0012914268681810642	8.606486486486487e-4	4.6845264777513204e-4	0.619165466201096		0.6707625883845206
Defluviitaleaceae_uncultured	0.0022886282051282052	3.1988722939518534e-4	0.001090081081081081	2.456630128518557e-4	8.570343400279479e-4	***	0.0034817020063635383
Peptostreptococcaceae_incertae_sedis	0.0020929871794871796	5.249692820385898e-4	0.0013042162162162161	3.7717194073204634e-4	0.3044064901905913		0.3879690561252634
RF9_norank	0.002439974358974359	6.62176150836555e-4	4.406756756756757e-4	1.8339873548434935e-4	0.15055915885341759		0.22758942617377076
Megasphaera	6.033846153846153e-4	2.790695646638452e-4	0.004157540540540541	0.0016272635805709365	1.3268164122331483e-6	***	2.8747688931718217e-5
Collinsella	0.0017995128205128205	3.8774727589573765e-4	2.2854054054054053e-4	4.771926781094094e-5	0.08229429198914347		0.13715715331523912
Lactobacillus	1.187051282051282e-4	6.23165388852709e-5	0.003025945945945946	0.0013203574858004282	1.1551668516419275e-9	***	3.7542922678362644e-8
Defluviitaleaceae_incertae_sedis	8.999743589743589e-4	2.3325321918577193e-4	0.0012698378378378377	5.109159567728879e-4	0.21350025207859988		0.2952663060661488
Firmicutes_unclassified	5.41974358974359e-4	2.050081030978626e-4	9.457027027027026e-4	4.987226323933562e-4	0.00352922354555514	**	0.010923787164813528
Butyrivibrio	5.400641025641025e-4	5.316958694739242e-4	8.28108108108108e-5	7.994448935439448e-5	0.6788555352226342		0.7233706522864135
Eggerthella	4.89551282051282e-4	2.1088691422629035e-4	7.054054054054054e-5	2.8371479212840078e-5	0.16073288601140276		0.23744630888048135
Prevotellaceae_unclassified	5e-7	5e-7	8.918378378378379e-4	5.271961067812201e-4	4.732453852739803e-4	***	0.0020507300028539148
Hafnia	2.1564102564102565e-5	1.80355551249709e-5	7.784594594594595e-4	6.558349795583522e-4	1.1247378607864363e-5	***	1.2184660158519728e-4
Gastranaerophilales_norank	3.128974358974359e-4	1.89711567169383e-4	1.008108108108108e-5	1.0081081081081082e-5	0.28828383855017325		0.37476899011522524
Clostridiales_unclassified	2.7392307692307693e-4	1.7581804213202292e-4	6.1e-5	1.2668444635766836e-5	0.0029360381780541714	**	0.009542124078676058
Pyramidobacter	2.807179487179487e-4	2.2573415571586683e-4	1.1e-5	4.881324341541681e-6	0.3462024610813005		0.40914836309608243
Mitsuokella	1.446794871794872e-4	1.439669279898746e-4	0	0	0.33451267003966784		0.40914836309608243
