# Supplementary material for: Fecal Microbiomes Distinguish Patients With Autoimmune Hepatitis From Healthy Individuals
Source: Front Cell Infect Microbiol. 2020 Aug 3;10:342. doi: 10.3389/fcimb.2020.00342 (PMC7416601; doi:10.3389/fcimb.2020.00342)
Supplement: Supplementary file 3 [file Data_Sheet_2.zip › table 7.xls]

ID	HC-mean	HC-se	AIH-mean	AIH-se	p-value	Sig_mark	q-value
Bacteroidia	0.45170220512820514	0.021272006527439206	0.45825705405405404	0.03335435704381401	0.7725453665393385		0.7725453665393385
Clostridia	0.3802023461538461	0.021643779813932108	0.31427297297297296	0.028643610720286736	0.10685465756911744		0.15542495646417082
Negativicutes	0.04611833333333333	0.007270826591790945	0.08805008108108107	0.018133701103243357	6.114580900639703e-5	***	1.956665888204705e-4
Gammaproteobacteria	0.012732089743589744	0.0021758001402882006	0.08363021621621622	0.025140527755847637	6.048041586832143e-6	***	4.8384332694657146e-5
Fusobacteriia	0.036989948717948716	0.010803779434819229	0.006623108108108108	0.005438893801450727	0.1850743394225687		0.2277838023662384
Betaproteobacteria	0.027818948717948717	0.0037873605429661335	0.007766135135135135	0.00156201366108644	1.016219436624136e-6	***	1.6259510985986174e-5
Erysipelotrichia	0.012486397435897436	0.0023923274233709386	0.002571675675675676	3.644609661911109e-4	9.614149073801636e-6	***	5.127546172694205e-5
Actinobacteria	0.01084098717948718	0.002812082506164495	0.004436162162162163	0.0012364778774048414	0.5530193531155293		0.5898873099898979
Verrucomicrobiae	0.004866846153846154	0.0028862912790773494	0.016411297297297296	0.008578123812404333	1.5616477895769745e-4	***	0.00041643941055385985
Bacilli	0.0017326923076923077	4.2666802024883587e-4	0.013232513513513514	0.004055766014934828	4.1642867068777007e-4	***	9.518369615720458e-4
Deltaproteobacteria	0.006122948717948718	6.736900719070744e-4	0.0030269189189189192	0.0011219549255306518	5.723667452809122e-5	***	1.956665888204705e-4
Alphaproteobacteria	0.0037843076923076923	0.0024079546491113683	9.621621621621622e-6	6.824081998492485e-6	7.760781075064703e-4	***	0.0015521562150129407
Mollicutes	0.002472948717948718	6.741482002027758e-4	4.4137837837837835e-4	1.8354118991502274e-4	0.12476013521155904		0.16634684694874538
Firmicutes_unclassified	5.41974358974359e-4	2.050081030978626e-4	9.457027027027026e-4	4.987226323933562e-4	0.00352922354555514	**	0.006274175192098026
Synergistia	3.468333333333333e-4	2.2660680299230464e-4	1.9432432432432432e-5	7.287277627896227e-6	0.027492532793760707	*	0.043988052470017136
Cyanobacteria	3.451282051282051e-4	1.8983520585219126e-4	2.083783783783784e-5	1.1206196907041644e-5	0.4381199093591612		0.5007084678390413
