# Supplementary material for: Fecal Microbiomes Distinguish Patients With Autoimmune Hepatitis From Healthy Individuals
Source: Front Cell Infect Microbiol. 2020 Aug 3;10:342. doi: 10.3389/fcimb.2020.00342 (PMC7416601; doi:10.3389/fcimb.2020.00342)
Supplement: Supplementary file 3 [file Data_Sheet_2.zip › table 8.xls]

ID	HC-mean	HC-se	AIH-mean	AIH-se	p-value	Sig_mark	q-value
Bacteroidales	0.45170220512820514	0.021272006527439206	0.45825705405405404	0.03335435704381401	0.7725453665393385		0.7725453665393385
Clostridiales	0.3801815512820513	0.02164142414337057	0.3142698918918919	0.028642943349905955	0.10685465756911744		0.14795260278800876
Selenomonadales	0.04611833333333333	0.007270826591790945	0.08805008108108107	0.018133701103243357	6.114580900639703e-5	***	2.751561405287866e-4
Enterobacteriales	0.011000294871794871	0.0021689278006805784	0.0785648108108108	0.025282619620653226	6.501910168457161e-4	***	0.00167191975760327
Fusobacteriales	0.036989948717948716	0.010803779434819229	0.006623108108108108	0.005438893801450727	0.1850743394225687		0.2082086318503898
Burkholderiales	0.027814115384615385	0.003787594523491904	0.007734675675675676	0.0015643849313050724	9.56195141843758e-7	***	1.7211512553187645e-5
Erysipelotrichales	0.012486397435897436	0.0023923274233709386	0.002571675675675676	3.644609661911109e-4	9.614149073801636e-6	***	8.652734166421472e-5
Verrucomicrobiales	0.004866846153846154	0.0028862912790773494	0.016411297297297296	0.008578123812404333	1.5616477895769745e-4	***	5.621932042477109e-4
Bifidobacteriales	0.007862153846153847	0.002444341825127487	0.003964216216216216	0.0012267756060463108	0.11555187150908151		0.14856669194024766
Lactobacillales	0.0017145128205128205	4.2649794655556523e-4	0.013016945945945945	0.00403239348199212	5.095875751189872e-4	***	0.0015287627253569615
Desulfovibrionales	0.006122948717948718	6.736900719070744e-4	0.0030269189189189192	0.0011219549255306518	5.723667452809122e-5	***	2.751561405287866e-4
Pasteurellales	0.0016969487179487178	5.048190398906416e-4	0.005010702702702703	0.0014492522354093978	0.020852512465901685	*	0.04170502493180337
Rhodospirillales	0.0037688076923076924	0.002408148040791138	9.621621621621622e-6	6.824081998492485e-6	0.025842001007493284	*	0.04421940794124157
Coriobacteriales	0.0029153589743589744	5.454048046395104e-4	4.055405405405405e-4	5.459940922188876e-5	0.02947960529416105	*	0.04421940794124157
RF9	0.002439974358974359	6.62176150836555e-4	4.406756756756757e-4	1.8339873548434935e-4	0.15055915885341759		0.1806709906241011
Firmicutes_unclassified	5.41974358974359e-4	2.050081030978626e-4	9.457027027027026e-4	4.987226323933562e-4	0.00352922354555514	**	0.007940752977499065
Synergistales	3.468333333333333e-4	2.2660680299230464e-4	1.9432432432432432e-5	7.287277627896227e-6	0.027492532793760707	*	0.04421940794124157
Gastranaerophilales	3.128974358974359e-4	1.89711567169383e-4	1.008108108108108e-5	1.0081081081081082e-5	0.28828383855017325		0.3052417114060658
