# Supplementary material for: Fecal Microbiomes Distinguish Patients With Autoimmune Hepatitis From Healthy Individuals
Source: Front Cell Infect Microbiol. 2020 Aug 3;10:342. doi: 10.3389/fcimb.2020.00342 (PMC7416601; doi:10.3389/fcimb.2020.00342)
Supplement: Supplementary file 3 [file Data_Sheet_2.zip › table 9.xls]

ID	HC-mean	HC-se	AIH-mean	AIH-se	p-value	Sig_mark	q-value
Bacteroidaceae	0.24310870512820512	0.02082148884217372	0.24408632432432434	0.032416135005113596	0.9358819619230134		0.9358819619230134
Ruminococcaceae	0.1799960128205128	0.016207177431440786	0.16715359459459458	0.019759978991637093	0.7908533453572042		0.8181241503695217
Prevotellaceae	0.15882187179487178	0.026839185417034107	0.18848716216216216	0.04182845788666428	0.32170045756058224		0.37119283564682565
Lachnospiraceae	0.17964796153846155	0.012658960961016305	0.13423935135135134	0.013646297448442772	0.02526903907038381	*	0.05053807814076762
Veillonellaceae	0.017943474358974358	0.003375497578679492	0.07813502702702703	0.018659146538756388	1.5863159636312726e-7	***	2.379473945446909e-6
Enterobacteriaceae	0.011000294871794871	0.0021689278006805784	0.0785648108108108	0.025282619620653226	6.501910168457161e-4	***	0.002786532929338783
Fusobacteriaceae	0.036989115384615384	0.010803772609035197	0.006510837837837838	0.00544184208876823	0.36691122365152107		0.407679137390579
Acidaminococcaceae	0.02814801282051282	0.0068137387089593155	0.009861891891891891	0.0029771764980558763	0.015539334839117222	*	0.035860003474885896
Alcaligenaceae	0.027693487179487178	0.0037922667144792764	0.007663486486486486	0.0015708794540612034	1.0798621144100313e-6	***	1.0798621144100314e-5
Porphyromonadaceae	0.022793628205128206	0.0028295681291624847	0.011168054054054055	0.0020008423154737384	0.002262598956860014	**	0.008484746088225054
Rikenellaceae	0.021607192307692306	0.0036876292290153765	0.010768405405405405	0.0025498593020300826	0.00401342156400944	**	0.0100335539100236
Erysipelotrichaceae	0.012486397435897436	0.0023923274233709386	0.002571675675675676	3.644609661911109e-4	9.614149073801636e-6	***	7.210611805351227e-5
Christensenellaceae	0.010415641025641026	0.0021852072971977722	0.006427378378378378	0.0026892148636935165	0.055673017450887055		0.08350952617633059
Verrucomicrobiaceae	0.004866846153846154	0.0028862912790773494	0.016411297297297296	0.008578123812404333	1.5616477895769745e-4	***	7.808238947884873e-4
Bifidobacteriaceae	0.007862153846153847	0.002444341825127487	0.003964216216216216	0.0012267756060463108	0.11555187150908151		0.16507410215583074
Desulfovibrionaceae	0.006122948717948718	6.736900719070744e-4	0.0030269189189189192	0.0011219549255306518	5.723667452809122e-5	***	3.434200471685473e-4
S24-7	0.00528375641025641	0.002329377271558941	0.00348827027027027	0.0016266617415413593	0.4402148021561949		0.4716587165959231
Streptococcaceae	0.0015559358974358976	4.013518951861052e-4	0.009915756756756757	0.0033521309670310074	0.051293724818602435		0.08099009181884595
Defluviitaleaceae	0.003435128205128205	4.0553044625956416e-4	0.002416945945945946	5.537192279507019e-4	0.0039046030618928493	**	0.0100335539100236
Pasteurellaceae	0.0016969487179487178	5.048190398906416e-4	0.005010702702702703	0.0014492522354093978	0.020852512465901685	*	0.04468395528407504
Clostridiaceae_1	0.00294374358974359	0.0015683583531476719	0.0020036756756756755	8.883225639139421e-4	0.2830618696348181		0.36035479818771654
Rhodospirillaceae	0.0037559102564102566	0.0024083747354171794	9.621621621621622e-6	6.824081998492485e-6	0.036368091621933024	*	0.060613486036555045
Coriobacteriaceae	0.0029153589743589744	5.454048046395104e-4	4.055405405405405e-4	5.459940922188876e-5	0.02947960529416105	*	0.05202283287204891
Peptostreptococcaceae	0.002098897435897436	5.272185092603835e-4	0.0013067027027027027	3.7707037455183607e-4	0.3216374320237194		0.37119283564682565
RF9_norank	0.002439974358974359	6.62176150836555e-4	4.406756756756757e-4	1.8339873548434935e-4	0.15055915885341759		0.20530794389102397
Lactobacillaceae	1.187051282051282e-4	6.23165388852709e-5	0.003025945945945946	0.0013203574858004282	1.1551668516419275e-9	***	3.4655005549257826e-8
Firmicutes_unclassified	5.41974358974359e-4	2.050081030978626e-4	9.457027027027026e-4	4.987226323933562e-4	0.00352922354555514	**	0.0100335539100236
Synergistaceae	3.468333333333333e-4	2.2660680299230464e-4	1.9432432432432432e-5	7.287277627896227e-6	0.027492532793760707	*	0.05154849898830133
Gastranaerophilales_norank	3.128974358974359e-4	1.89711567169383e-4	1.008108108108108e-5	1.0081081081081082e-5	0.28828383855017325		0.36035479818771654
Clostridiales_unclassified	2.7392307692307693e-4	1.7581804213202292e-4	6.1e-5	1.2668444635766836e-5	0.0029360381780541714	**	0.009786793926847238
